# Supplementary material for: Enhanced Survival of Plasmodium-Infected Mosquitoes during Starvation
Source: PLoS One. 2012 Jul 10;7(7):e40556. doi: 10.1371/journal.pone.0040556 (PMC3393683; doi:10.1371/journal.pone.0040556)
Supplement: Table S1 — Differentially expressed transcripts with annotation data. (XLSX) [file pone.0040556.s004.xlsx]

## Sheet: DE genes, <= 10% FDR
Refseq mRNA ID	Gene Name	Fold Change (average probes value)		Gene Ontology			Interpro annotation	Kegg Pathway
		10 dpi	17dpi	Biological Process	Cellular Component	Molecular Function
XM_001688656	AgaP_AGAP005690	4.478	1.623	"GO:0006508~proteolysis		GO:0004175~endopeptidase activity,GO:0004252~serine-type endopeptidase activity,GO:0008233~peptidase activity,GO:0008236~serine-type peptidase activity,GO:0017171~serine hydrolase activity,GO:0070011~peptidase activity, acting on L-amino acid peptides	IPR001254:Peptidase S1 and S6, chymotrypsin/Hap,IPR001314:Peptidase S1A, chymotrypsin,IPR018114:Peptidase S1/S6, chymotrypsin/Hap, active site
XM_316397	AgaP_AGAP006368	2.861	1.3146			GO:0005549~odorant binding
XM_312063	AgaP_AGAP002851	2.64425	1.12325				IPR003172:MD-2-related lipid-recognition
XM_001238496	AgaP_AGAP001610	2.3424	-0.2232
XM_319801	AgaP_AGAP009049	2.27	3.974	"GO:0000272~polysaccharide catabolic process,GO:0005976~polysaccharide metabolic process,GO:0006022~aminoglycan metabolic process,GO:0006026~aminoglycan catabolic process,GO:0006030~chitin metabolic process,GO:0006032~chitin catabolic process,GO:0009057~macromolecule catabolic process,GO:0016052~carbohydrate catabolic process		GO:0004568~chitinase activity,GO:0043167~ion binding,GO:0043169~cation binding	IPR001223:Glycoside hydrolase, family 18, catalytic domain,IPR001579:Glycoside hydrolase, chitinase active site,IPR011583:Chitinase II,IPR013781:Glycoside hydrolase, subgroup, catalytic core
XM_312068	AgaP_AGAP002847	2.268	-1.08125				IPR003172:MD-2-related lipid-recognition
XM_310399	AgaP_AGAP003841	2.18325	-1.3105				IPR001969:Peptidase aspartic, active site
XM_308603	AgaP_AGAP007165	2.0986	1.0654	"GO:0006508~proteolysis		GO:0004175~endopeptidase activity,GO:0004252~serine-type endopeptidase activity,GO:0008233~peptidase activity,GO:0008236~serine-type peptidase activity,GO:0017171~serine hydrolase activity,GO:0070011~peptidase activity, acting on L-amino acid peptides	IPR000985:Legume lectin, alpha chain, conserved site,IPR001254:Peptidase S1 and S6, chymotrypsin/Hap,IPR001314:Peptidase S1A, chymotrypsin
XM_307952	Guanylate cyclase	1.965	1.549	"GO:0006163~purine nucleotide metabolic process,GO:0006164~purine nucleotide biosynthetic process,GO:0006182~cGMP biosynthetic process,GO:0006468~protein amino acid phosphorylation,GO:0006793~phosphorus metabolic process,GO:0006796~phosphate metabolic process,GO:0007242~intracellular signaling cascade,GO:0009123~nucleoside monophosphate metabolic process,GO:0009124~nucleoside monophosphate biosyn…		GO:0000166~nucleotide binding,GO:0001882~nucleoside binding,GO:0001883~purine nucleoside binding,GO:0004383~guanylate cyclase activity,GO:0004672~protein kinase activity,GO:0004713~protein tyrosine kinase activity,GO:0005524~ATP binding,GO:0009975~cyclase activity,GO:0016849~phosphorus-oxygen lyase activity,GO:0017076~purine nucleotide binding,GO:0030554~adenyl nucleotide binding,GO:0032553~ribon…	IPR000719:Protein kinase, core,IPR001054:Adenylyl cyclase class-3/4/guanylyl cyclase,IPR001245:Tyrosine protein kinase,IPR018297:Adenylyl cyclase class-3/4/guanylyl cyclase, conserved site
XM_319736	AgaP_AGAP008986	1.932	1.397
XM_313668	AgaP_AGAP004383	1.924	-0.064				IPR004045:Glutathione S-transferase, N-terminal,IPR004046:Glutathione S-transferase, C-terminal,IPR010987:Glutathione S-transferase, C-terminal-like,IPR012335:Thioredoxin fold,IPR017933:Glutathione S-transferase/chloride channel, C-terminal
XM_307512	AgaP_AGAP012581	1.919	-1.116	"GO:0006811~ion transport	GO:0016021~integral to membrane,GO:0031224~intrinsic to membrane,GO:0044456~synapse part,GO:0045202~synapse,GO:0045211~postsynaptic membrane	GO:0005216~ion channel activity,GO:0005230~extracellular ligand-gated ion channel activity,GO:0015267~channel activity,GO:0015276~ligand-gated ion channel activity,GO:0022803~passive transmembrane transporter activity,GO:0022834~ligand-gated channel activity,GO:0022836~gated channel activity,GO:0022838~substrate specific channel activity	IPR006201:Neurotransmitter-gated ion-channel,IPR006202:Neurotransmitter-gated ion-channel ligand-binding
XM_001230949	AgaP_AGAP003713	1.911	1.315
XM_001689175	AgaP_AGAP009243	1.909	1.44
XM_320551	AgaP_AGAP011981	1.897	-1.077
XM_312295	AgaP_AGAP002631	1.89	-1.733
XM_001237199	AgaP_AGAP001013	1.874	1.548
XM_001688042	AgaP_AGAP006971	1.861	1.409
XM_001230958	AgaP_AGAP005067	1.856	1.781
XM_555249	AgaP_AGAP008217	1.855	1.457	"GO:0055114~oxidation reduction		GO:0005506~iron ion binding,GO:0009055~electron carrier activity,GO:0020037~heme binding,GO:0043167~ion binding,GO:0043169~cation binding,GO:0046872~metal ion binding,GO:0046906~tetrapyrrole binding,GO:0046914~transition metal ion binding	IPR001128:Cytochrome P450,IPR002401:Cytochrome P450, E-class, group I,IPR017972:Cytochrome P450, conserved site,IPR017973:Cytochrome P450, C-terminal region
XM_307883	AgaP_AGAP002294	1.8518	1.156	"GO:0006399~tRNA metabolic process,GO:0006412~translation,GO:0006418~tRNA aminoacylation for protein translation,GO:0006427~histidyl-tRNA aminoacylation,GO:0034660~ncRNA metabolic process,GO:0043038~amino acid activation,GO:0043039~tRNA aminoacylation		GO:0000166~nucleotide binding,GO:0001882~nucleoside binding,GO:0001883~purine nucleoside binding,GO:0004812~aminoacyl-tRNA ligase activity,GO:0004821~histidine-tRNA ligase activity,GO:0005524~ATP binding,GO:0016875~ligase activity, forming carbon-oxygen bonds,GO:0016876~ligase activity, forming aminoacyl-tRNA and related compounds,GO:0017076~purine nucleotide binding,GO:0030554~adenyl nucleotide …	IPR002314:Aminoacyl-tRNA synthetase, class II (G, H, P and S), conserved region,IPR004154:Anticodon-binding,IPR004516:Histidyl-tRNA synthetase, class IIa,IPR006195:Aminoacyl-tRNA synthetase, class II, conserved region,IPR015807:Histidyl-tRNA synthetase, class IIa, subgroup	aga00970:Aminoacyl-tRNA biosynthesis
XM_314364	AgaP_AGAP004829	1.816	1.435	"GO:0007166~cell surface receptor linked signal transduction,GO:0007186~G-protein coupled receptor protein signaling pathway	GO:0016021~integral to membrane,GO:0031224~intrinsic to membrane		IPR000276:7TM GPCR, rhodopsin-like,IPR017452:GPCR, rhodopsin-like superfamily,IPR019427:7TM GPCR, serpentine receptor class w (Srw)
XM_001689342	AgaP_AGAP000722	1.7645	1.6045
XM_312294	AgaP_AGAP002632	1.76076	1.09306
XM_316306	Ubiquitin carrier protein	1.744	1.346	"GO:0006508~proteolysis,GO:0009057~macromolecule catabolic process,GO:0016567~protein ubiquitination,GO:0019941~modification-dependent protein catabolic process,GO:0030163~protein catabolic process,GO:0032446~protein modification by small protein conjugation,GO:0043632~modification-dependent macromolecule catabolic process,GO:0044257~cellular protein catabolic process,GO:0044265~cellular macromol…		GO:0000166~nucleotide binding,GO:0001882~nucleoside binding,GO:0001883~purine nucleoside binding,GO:0004842~ubiquitin-protein ligase activity,GO:0005524~ATP binding,GO:0016879~ligase activity, forming carbon-nitrogen bonds,GO:0016881~acid-amino acid ligase activity,GO:0017076~purine nucleotide binding,GO:0019787~small conjugating protein ligase activity,GO:0030554~adenyl nucleotide binding,GO:003…	IPR000608:Ubiquitin-conjugating enzyme, E2,IPR015582:Ubiquitin-conjugating enzyme E2 H10,IPR016135:Ubiquitin-conjugating enzyme/RWD-like	aga04120:Ubiquitin mediated proteolysis
XM_001238545	AgaP_AGAP001323	1.734	1.632
XM_315412	AgaP_AGAP005402	1.734	1.268				IPR019171:Caffeine-induced death protein 2
XM_001688504	L-lactate dehydrogenase	1.719	1.046	"GO:0005996~monosaccharide metabolic process,GO:0006006~glucose metabolic process,GO:0006007~glucose catabolic process,GO:0006091~generation of precursor metabolites and energy,GO:0006096~glycolysis,GO:0016052~carbohydrate catabolic process,GO:0019318~hexose metabolic process,GO:0019320~hexose catabolic process,GO:0044275~cellular carbohydrate catabolic process,GO:0046164~alcohol catabolic proces…		GO:0004457~lactate dehydrogenase activity,GO:0004459~L-lactate dehydrogenase activity	IPR001236:Lactate/malate dehydrogenase,IPR001557:L-lactate/malate dehydrogenase,IPR011304:L-lactate dehydrogenase,IPR015955:Lactate dehydrogenase/glycoside hydrolase, family 4, C-terminal,IPR016040:NAD(P)-binding domain,IPR018177:L-lactate dehydrogenase, active site	aga00010:Glycolysis / Gluconeogenesis,aga00270:Cysteine and methionine metabolism,aga00620:Pyruvate metabolism,aga00640:Propanoate metabolism
XM_001688685	AgaP_AGAP005832	1.717	1.905	"GO:0055114~oxidation reduction	GO:0005783~endoplasmic reticulum,GO:0005789~endoplasmic reticulum membrane,GO:0012505~endomembrane system,GO:0016021~integral to membrane,GO:0030176~integral to endoplasmic reticulum membrane,GO:0031090~organelle membrane,GO:0031224~intrinsic to membrane,GO:0031227~intrinsic to endoplasmic reticulum membrane,GO:0031300~intrinsic to organelle membrane,GO:0031301~integral to organelle membrane,GO:0…	GO:0004597~peptide-aspartate beta-dioxygenase activity,GO:0016706~oxidoreductase activity, acting on paired donors, with incorporation or reduction of molecular oxygen, 2-oxoglutarate as one donor, and incorporation of one atom each of oxygen into both donors	IPR007803:Aspartyl/Asparaginyl beta-hydroxylase,IPR011990:Tetratricopeptide-like helical,IPR019734:Tetratricopeptide repeat
XM_316209	AgaP_AGAP006149	1.717	1.51486
XM_308552	AgaP_AGAP007249	1.71633	1.4805	"GO:0006461~protein complex assembly,GO:0007010~cytoskeleton organization,GO:0010927~cellular component assembly involved in morphogenesis,GO:0014866~skeletal myofibril assembly,GO:0030029~actin filament-based process,GO:0030036~actin cytoskeleton organization,GO:0030239~myofibril assembly,GO:0030241~muscle thick filament assembly,GO:0031032~actomyosin structure organization,GO:0031033~myosin fil…	GO:0005856~cytoskeleton,GO:0005859~muscle myosin complex,GO:0005863~striated muscle thick filament,GO:0015629~actin cytoskeleton,GO:0016459~myosin complex,GO:0016460~myosin II complex,GO:0030016~myofibril,GO:0030017~sarcomere,GO:0032982~myosin filament,GO:0043228~non-membrane-bounded organelle,GO:0043232~intracellular non-membrane-bounded organelle,GO:0043292~contractile fiber,GO:0044430~cytoskel…
XM_001689283	AgaP_AGAP001617	1.709	1.486	"GO:0007242~intracellular signaling cascade,GO:0007264~small GTPase mediated signal transduction,GO:0008104~protein localization,GO:0015031~protein transport,GO:0045184~establishment of protein localization		GO:0000166~nucleotide binding,GO:0005525~GTP binding,GO:0017076~purine nucleotide binding,GO:0019001~guanyl nucleotide binding,GO:0032553~ribonucleotide binding,GO:0032555~purine ribonucleotide binding,GO:0032561~guanyl ribonucleotide binding	IPR001806:Ras GTPase,IPR003579:Ras small GTPase, Rab type,IPR005225:Small GTP-binding protein,IPR013753:Ras
XM_319426	AgaP_AGAP010238	1.705	1.214				IPR000782:FAS1 domain
XM_316000	60S ribosomal protein L7a	1.69975	1.67875	"GO:0022613~ribonucleoprotein complex biogenesis,GO:0042254~ribosome biogenesis	GO:0005840~ribosome,GO:0030529~ribonucleoprotein complex,GO:0043228~non-membrane-bounded organelle,GO:0043232~intracellular non-membrane-bounded organelle		IPR001921:Ribosomal protein L7A,IPR004037:Ribosomal protein L7Ae conserved site,IPR004038:Ribosomal protein L7Ae/L30e/S12e/Gadd45,IPR018492:Ribosomal protein L7A/RS6 family	aga03010:Ribosome
XM_313039	AgaP_AGAP004157	1.698	1.3				IPR011701:Major facilitator superfamily MFS-1
XM_321047	AgaP_AGAP002010	1.696	1.309
XM_320690	AgaP_AGAP011824	1.69367	1.31567	"GO:0019725~cellular homeostasis,GO:0042592~homeostatic process,GO:0045454~cell redox homeostasis		GO:0004601~peroxidase activity,GO:0016209~antioxidant activity,GO:0016684~oxidoreductase activity, acting on peroxide as acceptor	IPR000866:Alkyl hydroperoxide reductase/ Thiol specific antioxidant/ Mal allergen,IPR012335:Thioredoxin fold,IPR017936:Thioredoxin-like,IPR019479:Peroxiredoxin, C-terminal
XM_001688537	AgaP_AGAP008659	1.693	1.266
XM_316055	AgaP_AGAP006019	1.692	1.483			GO:0043167~ion binding,GO:0043169~cation binding	IPR006047:Glycosyl hydrolase, family 13, catalytic region,IPR006589:Glycosyl hydrolase, family 13, subfamily, catalytic region,IPR013781:Glycoside hydrolase, subgroup, catalytic core
XM_001689224	AgaP_AGAP011918	1.689	1.449	"GO:0006508~proteolysis		GO:0004175~endopeptidase activity,GO:0004252~serine-type endopeptidase activity,GO:0008233~peptidase activity,GO:0008236~serine-type peptidase activity,GO:0017171~serine hydrolase activity,GO:0070011~peptidase activity, acting on L-amino acid peptides	IPR001254:Peptidase S1 and S6, chymotrypsin/Hap,IPR001314:Peptidase S1A, chymotrypsin,IPR018114:Peptidase S1/S6, chymotrypsin/Hap, active site
XM_307885	PBAN-type neuropeptides	1.687	1.478	"GO:0007166~cell surface receptor linked signal transduction,GO:0007186~G-protein coupled receptor protein signaling pathway,GO:0007218~neuropeptide signaling pathway	GO:0005576~extracellular region	GO:0005179~hormone activity,GO:0005184~neuropeptide hormone activity	IPR001484:Pyrokinin, conserved site
XM_317634	Lysyl-tRNA synthetase	1.683	1.17	"GO:0006399~tRNA metabolic process,GO:0006412~translation,GO:0006418~tRNA aminoacylation for protein translation,GO:0006430~lysyl-tRNA aminoacylation,GO:0034660~ncRNA metabolic process,GO:0043038~amino acid activation,GO:0043039~tRNA aminoacylation		GO:0000166~nucleotide binding,GO:0001882~nucleoside binding,GO:0001883~purine nucleoside binding,GO:0004812~aminoacyl-tRNA ligase activity,GO:0004824~lysine-tRNA ligase activity,GO:0005524~ATP binding,GO:0016875~ligase activity, forming carbon-oxygen bonds,GO:0016876~ligase activity, forming aminoacyl-tRNA and related compounds,GO:0017076~purine nucleotide binding,GO:0030554~adenyl nucleotide bin…	IPR002313:Lysyl-tRNA synthetase, class II,IPR004364:Aminoacyl-tRNA synthetase, class II (D, K and N),IPR004365:Nucleic acid binding, OB-fold, tRNA/helicase-type,IPR006195:Aminoacyl-tRNA synthetase, class II, conserved region,IPR012340:Nucleic acid-binding, OB-fold,IPR018149:Lysyl-tRNA synthetase, class II, C-terminal,IPR018150:Aminoacyl-tRNA synthetase, class II (D, K and N)-like	aga00970:Aminoacyl-tRNA biosynthesis
XM_314292	40S ribosomal protein S17	1.676	1.613	"GO:0006412~translation	GO:0005811~lipid particle,GO:0005840~ribosome,GO:0030529~ribonucleoprotein complex,GO:0043228~non-membrane-bounded organelle,GO:0043232~intracellular non-membrane-bounded organelle	GO:0003735~structural constituent of ribosome,GO:0005198~structural molecule activity	IPR001210:Ribosomal protein S17e,IPR018273:Ribosomal protein S17e, conserved site	aga03010:Ribosome
XM_321457	AgaP_AGAP001638	1.6748	0.6368				IPR006149:Nematode-specific EB region,IPR006210:EGF-like,IPR013032:EGF-like region, conserved site
XM_319146	AgaP_AGAP010002	1.671	1.028
XM_001238404	AgaP_AGAP002096	1.665	1.587
XM_320923	AgaP_AGAP002116	1.657	1.53
XM_001687816	AgaP_AGAP007650	1.654	1.268
XM_309336	AgaP_AGAP011314	1.65	1.263			GO:0005506~iron ion binding,GO:0009055~electron carrier activity,GO:0020037~heme binding,GO:0043167~ion binding,GO:0043169~cation binding,GO:0046872~metal ion binding,GO:0046906~tetrapyrrole binding,GO:0046914~transition metal ion binding	IPR001199:Cytochrome b5,IPR001433:Oxidoreductase FAD/NAD(P)-binding,IPR001834:NADH:cytochrome b5 reductase (CBR),IPR008333:Oxidoreductase FAD-binding region,IPR017927:Ferredoxin reductase-type FAD-binding domain,IPR018506:Cytochrome b5, heme-binding site
XM_554876	AgaP_AGAP011369	1.6468	1.3026			GO:0003779~actin binding,GO:0008092~cytoskeletal protein binding	IPR007122:Gelsolin,IPR007123:Gelsolin region
XM_316620	AgaP_AGAP006593	1.643	1.55	"GO:0006470~protein amino acid dephosphorylation,GO:0006793~phosphorus metabolic process,GO:0006796~phosphate metabolic process,GO:0016311~dephosphorylation		GO:0004721~phosphoprotein phosphatase activity,GO:0004725~protein tyrosine phosphatase activity,GO:0008138~protein tyrosine/serine/threonine phosphatase activity,GO:0016791~phosphatase activity	IPR000340:Dual specificity phosphatase, catalytic domain,IPR000387:Dual-specific/protein-tyrosine phosphatase, conserved region,IPR016130:Protein-tyrosine phosphatase, active site
XM_001237825	AgaP_AGAP006491	1.64267	1.46433
XM_001238416	AgaP_AGAP002034	1.642	1.608
XM_321971	AgaP_AGAP001190	1.641	-1.266	"GO:0006508~proteolysis		GO:0004175~endopeptidase activity,GO:0004252~serine-type endopeptidase activity,GO:0008233~peptidase activity,GO:0008236~serine-type peptidase activity,GO:0017171~serine hydrolase activity,GO:0070011~peptidase activity, acting on L-amino acid peptides	IPR001254:Peptidase S1 and S6, chymotrypsin/Hap,IPR001314:Peptidase S1A, chymotrypsin,IPR018114:Peptidase S1/S6, chymotrypsin/Hap, active site
XM_557449	AgaP_AGAP004632	1.639	1.08967	"GO:0006952~defense response			IPR001542:Defensin, invertebrate/fungal
XM_321807	AgaP_AGAP001337	1.636	1.328
XM_316294	AgaP_AGAP006226	1.635	1.62			GO:0000166~nucleotide binding,GO:0001882~nucleoside binding,GO:0001883~purine nucleoside binding,GO:0005506~iron ion binding,GO:0009055~electron carrier activity,GO:0017076~purine nucleotide binding,GO:0030554~adenyl nucleotide binding,GO:0043167~ion binding,GO:0043169~cation binding,GO:0046872~metal ion binding,GO:0046914~transition metal ion binding,GO:0048037~cofactor binding,GO:0050660~FAD bi…	IPR000674:Aldehyde oxidase and xanthine dehydrogenase, a/b hammerhead,IPR001041:Ferredoxin,IPR002346:Molybdopterin dehydrogenase, FAD-binding,IPR002888:[2Fe-2S]-binding,IPR005107:CO dehydrogenase flavoprotein, C-terminal,IPR006058:2Fe-2S ferredoxin, iron-sulphur binding site,IPR008274:Aldehyde oxidase and xanthine dehydrogenase, molybdopterin binding,IPR012675:Beta-grasp fold, ferredoxin-type,IPR…
XM_313650	AgaP_AGAP004367	1.632	1.116	"GO:0005976~polysaccharide metabolic process,GO:0006022~aminoglycan metabolic process,GO:0006030~chitin metabolic process	GO:0005576~extracellular region	GO:0001871~pattern binding,GO:0008061~chitin binding,GO:0030246~carbohydrate binding,GO:0030247~polysaccharide binding	IPR002557:Chitin binding protein, peritrophin-A
XM_308945	AgaP_AGAP006802	1.63	1.391				IPR019349:Ribosomal protein S24/S35, mitochondrial
XM_001687916	AgaP_AGAP007289	1.629	1.218			GO:0005549~odorant binding
XM_315702	AgaP_AGAP005691; AgaP_AGAP012736	1.629	1.19	"GO:0006508~proteolysis		GO:0004175~endopeptidase activity,GO:0004252~serine-type endopeptidase activity,GO:0008233~peptidase activity,GO:0008236~serine-type peptidase activity,GO:0017171~serine hydrolase activity,GO:0070011~peptidase activity, acting on L-amino acid peptides	IPR001254:Peptidase S1 and S6, chymotrypsin/Hap,IPR001314:Peptidase S1A, chymotrypsin,IPR018114:Peptidase S1/S6, chymotrypsin/Hap, active site
XM_318181	AgaP_AGAP004690	1.624	-1.2095
XM_311059	AgaP_AGAP000093	1.6235	1.7995
XM_001230346	AgaP_AGAP012551	1.617	1.298
XM_550879	AgaP_AGAP001940	1.6142	1.3068
XM_321447	AgaP_AGAP001649	1.61167	1.234	"GO:0006643~membrane lipid metabolic process,GO:0006665~sphingolipid metabolic process,GO:0007033~vacuole organization,GO:0007040~lysosome organization	GO:0000323~lytic vacuole,GO:0005764~lysosome,GO:0005773~vacuole	GO:0004348~glucosylceramidase activity,GO:0016811~hydrolase activity, acting on carbon-nitrogen (but not peptide) bonds, in linear amides,GO:0017040~ceramidase activity,GO:0043167~ion binding,GO:0043169~cation binding	IPR001139:Glycoside hydrolase, family 30,IPR013781:Glycoside hydrolase, subgroup, catalytic core	aga00511:Other glycan degradation,aga00600:Sphingolipid metabolism,aga04142:Lysosome
XM_314788	AgaP_AGAP008689	1.61	1.242				IPR001680:WD40 repeat,IPR015943:WD40/YVTN repeat-like,IPR019781:WD40 repeat, subgroup
XM_312746	AgaP_AGAP003060	1.609	1.456
XM_316728	AgaP_AGAP006690	1.608	1.231	"GO:0007155~cell adhesion,GO:0022610~biological adhesion			IPR000210:BTB/POZ-like,IPR000421:Coagulation factor 5/8 type, C-terminal,IPR011333:BTB/POZ fold,IPR011705:BTB/Kelch-associated,IPR013069:BTB/POZ,IPR013089:Kelch related
XM_321975	AgaP_AGAP001182	1.6015	1.4
XM_552247	AgaP_AGAP011980	1.594	1.2
XM_308619	AgaP_AGAP007142	1.59167	0.3125	"GO:0006508~proteolysis		GO:0004175~endopeptidase activity,GO:0004252~serine-type endopeptidase activity,GO:0008233~peptidase activity,GO:0008236~serine-type peptidase activity,GO:0017171~serine hydrolase activity,GO:0070011~peptidase activity, acting on L-amino acid peptides	IPR001254:Peptidase S1 and S6, chymotrypsin/Hap,IPR001314:Peptidase S1A, chymotrypsin,IPR018114:Peptidase S1/S6, chymotrypsin/Hap, active site
XM_552428	AgaP_AGAP011809	1.5895	1.167
XM_317118	AgaP_AGAP008339	1.58933	1.379	"GO:0006417~regulation of translation,GO:0006448~regulation of translational elongation,GO:0006605~protein targeting,GO:0006612~protein targeting to membrane,GO:0006613~cotranslational protein targeting to membrane,GO:0006614~SRP-dependent cotranslational protein targeting to membrane,GO:0006886~intracellular protein transport,GO:0008104~protein localization,GO:0009890~negative regulation of bios…	GO:0005786~signal recognition particle, endoplasmic reticulum targeting,GO:0030529~ribonucleoprotein complex,GO:0048500~signal recognition particle	GO:0003723~RNA binding,GO:0005048~signal sequence binding,GO:0008312~7S RNA binding,GO:0030942~endoplasmic reticulum signal peptide binding,GO:0042277~peptide binding	IPR003210:Signal recognition particle, SRP14 subunit,IPR009018:Signal recognition particle, SRP9/SRP14 subunit	aga03060:Protein export
XM_309825	AgaP_AGAP010876	1.589	1.4435	"GO:0006457~protein folding		GO:0000166~nucleotide binding,GO:0001882~nucleoside binding,GO:0001883~purine nucleoside binding,GO:0005524~ATP binding,GO:0017076~purine nucleotide binding,GO:0030554~adenyl nucleotide binding,GO:0032553~ribonucleotide binding,GO:0032555~purine ribonucleotide binding,GO:0032559~adenyl ribonucleotide binding,GO:0051082~unfolded protein binding	IPR001023:Heat shock protein Hsp70,IPR012725:Chaperone DnaK,IPR013126:Heat shock protein 70,IPR018181:Heat shock protein 70, conserved site,IPR018247:EF-HAND 1	aga03018:RNA degradation
XM_321327	AgaP_AGAP001756	1.588	1.429		GO:0016021~integral to membrane,GO:0031224~intrinsic to membrane		IPR007603:Protein of unknown function DUF580
XM_001237857	AgaP_AGAP006679	1.5834	1.139
XM_001238423	AgaP_AGAP001989	1.583	1.359
XM_308233	AgaP_AGAP007636	1.582	1.398				IPR001986:3-phosphoshikimate 1-carboxyvinyltransferase, core,IPR007651:Lipin, N-terminal conserved region,IPR013209:LNS2, Lipin/Ned1/Smp2
XM_001237501	AgaP_AGAP003195	1.581	1.538		GO:0016021~integral to membrane,GO:0031224~intrinsic to membrane		IPR002076:GNS1/SUR4 membrane protein
XM_311984	60S ribosomal protein L36	1.57963	1.54963	"GO:0006412~translation	GO:0005840~ribosome,GO:0030529~ribonucleoprotein complex,GO:0043228~non-membrane-bounded organelle,GO:0043232~intracellular non-membrane-bounded organelle	GO:0003735~structural constituent of ribosome,GO:0005198~structural molecule activity	IPR000509:Ribosomal protein L36e	aga03010:Ribosome
XM_001687730	AgaP_AGAP001147	1.579	1.21675
XM_558570	AgaP_AGAP005171	1.579	1.238				IPR005334:Tctex-1
XM_318488	AgaP_AGAP010815; AgaP_AGAP010815a	1.578	1.2575		GO:0005576~extracellular region,GO:0005615~extracellular space,GO:0044421~extracellular region part	GO:0004857~enzyme inhibitor activity,GO:0004866~endopeptidase inhibitor activity,GO:0030414~peptidase inhibitor activity	IPR001599:Alpha-2-macroglobulin,IPR002890:Alpha-2-macroglobulin, N-terminal,IPR009048:Alpha-macroglobulin, receptor-binding,IPR011625:Alpha-2-macroglobulin, N-terminal 2,IPR011626:A-macroglobulin complement component,IPR019565:Alpha-2-macroglobulin, thiol-ester bond-forming,IPR019742:Alpha-2-macroglobulin, conserved site
XM_316883	AgaP_AGAP000906	1.575	1.628				IPR001715:Calponin-like actin-binding
XM_320542	AgaP_AGAP011990	1.574	1.04	"GO:0007166~cell surface receptor linked signal transduction,GO:0007186~G-protein coupled receptor protein signaling pathway,GO:0007600~sensory perception,GO:0007606~sensory perception of chemical stimulus,GO:0007608~sensory perception of smell,GO:0050877~neurological system process,GO:0050890~cognition	GO:0005886~plasma membrane,GO:0016021~integral to membrane,GO:0031224~intrinsic to membrane	GO:0004984~olfactory receptor activity,GO:0005549~odorant binding	IPR004117:Olfactory receptor, Drosophila
XM_314483	AgaP_AGAP010510	1.573	1.376	"GO:0000902~cell morphogenesis,GO:0000904~cell morphogenesis involved in differentiation,GO:0006461~protein complex assembly,GO:0006928~cell motion,GO:0007017~microtubule-based process,GO:0007018~microtubule-based movement,GO:0007409~axonogenesis,GO:0007411~axon guidance,GO:0007610~behavior,GO:0009314~response to radiation,GO:0009416~response to light stimulus,GO:0009628~response to abiotic stimu…	GO:0005856~cytoskeleton,GO:0005874~microtubule,GO:0015630~microtubule cytoskeleton,GO:0043228~non-membrane-bounded organelle,GO:0043232~intracellular non-membrane-bounded organelle,GO:0044430~cytoskeletal part	GO:0000166~nucleotide binding,GO:0003924~GTPase activity,GO:0005198~structural molecule activity,GO:0005525~GTP binding,GO:0017076~purine nucleotide binding,GO:0019001~guanyl nucleotide binding,GO:0032553~ribonucleotide binding,GO:0032555~purine ribonucleotide binding,GO:0032561~guanyl ribonucleotide binding	IPR000217:Tubulin,IPR002453:Beta tubulin,IPR003008:Tubulin/FtsZ, GTPase domain,IPR013838:Beta tubulin, autoregulation binding site,IPR017975:Tubulin, conserved site,IPR018316:Tubulin/FtsZ, 2-layer sandwich domain
XM_001689279	AgaP_AGAP001677	1.57	1.445				IPR004367:Cyclin, C-terminal,IPR006670:Cyclin,IPR007087:Zinc finger, C2H2-type,IPR013763:Cyclin-related,IPR015429:Transcription regulator cyclin,IPR015431:Cyclin L, metazoan,IPR017060:Cyclin L
XM_311401	AgaP_AGAP010685	1.567	1.264				IPR001680:WD40 repeat,IPR015943:WD40/YVTN repeat-like,IPR019781:WD40 repeat, subgroup
XM_320225	AgaP_AGAP012319	1.567	1.385			GO:0005549~odorant binding	IPR006170:Pheromone/general odorant binding protein, PBP/GOBP,IPR006625:Insect pheromone/odorant binding protein PhBP
XM_001237080	AgaP_AGAP007396	1.566	1.438				IPR001026:Epsin, N-terminal,IPR003903:Ubiquitin interacting motif,IPR008942:ENTH/VHS,IPR013809:Epsin-like, N-terminal	aga04144:Endocytosis
XM_317380	AgaP_AGAP008077	1.5655	1.255	"GO:0006470~protein amino acid dephosphorylation,GO:0006793~phosphorus metabolic process,GO:0006796~phosphate metabolic process,GO:0016311~dephosphorylation		GO:0004721~phosphoprotein phosphatase activity,GO:0004725~protein tyrosine phosphatase activity,GO:0016791~phosphatase activity	IPR000242:Protein-tyrosine phosphatase, receptor/non-receptor type,IPR000387:Dual-specific/protein-tyrosine phosphatase, conserved region,IPR000387:Protein-tyrosine phosphatase,IPR016130:Protein-tyrosine phosphatase, active site
XM_001230672	AgaP_AGAP011593	1.559	1.172
XM_322069	AgaP_AGAP001098	1.559	-1.019	"GO:0055114~oxidation reduction		GO:0003884~D-amino-acid oxidase activity,GO:0016638~oxidoreductase activity, acting on the CH-NH2 group of donors,GO:0016641~oxidoreductase activity, acting on the CH-NH2 group of donors, oxygen as acceptor	IPR006076:FAD dependent oxidoreductase,IPR006181:D-amino acid oxidase, conserved site,IPR016040:NAD(P)-binding domain
XM_001688307	AgaP_AGAP002860	1.558	1.239
XM_307949	AgaP_AGAP002235	1.558	1.305	"GO:0001709~cell fate determination,GO:0002520~immune system development,GO:0003002~regionalization,GO:0006355~regulation of transcription, DNA-dependent,GO:0007350~blastoderm segmentation,GO:0007389~pattern specification process,GO:0007507~heart development,GO:0007510~cardioblast cell fate determination,GO:0007513~pericardial cell differentiation,GO:0009880~embryonic pattern specification,GO:001…		GO:0003677~DNA binding,GO:0003700~transcription factor activity,GO:0008270~zinc ion binding,GO:0030528~transcription regulator activity,GO:0043167~ion binding,GO:0043169~cation binding,GO:0043565~sequence-specific DNA binding,GO:0046872~metal ion binding,GO:0046914~transition metal ion binding	IPR000679:Zinc finger, GATA-type,IPR013088:Zinc finger, NHR/GATA-type
XM_312588	AgaP_AGAP002367	1.553	1.092				IPR004019:YLP motif
XM_314529	AgaP_AGAP010555	1.55	1.172				IPR003599:Immunoglobulin subtype
XM_314887	AgaP_AGAP008765	1.549	1.048	"GO:0006468~protein amino acid phosphorylation,GO:0006793~phosphorus metabolic process,GO:0006796~phosphate metabolic process,GO:0016310~phosphorylation		GO:0000166~nucleotide binding,GO:0000287~magnesium ion binding,GO:0001882~nucleoside binding,GO:0001883~purine nucleoside binding,GO:0004672~protein kinase activity,GO:0004674~protein serine/threonine kinase activity,GO:0005524~ATP binding,GO:0017076~purine nucleotide binding,GO:0030554~adenyl nucleotide binding,GO:0032553~ribonucleotide binding,GO:0032555~purine ribonucleotide binding,GO:0032559…	IPR000719:Protein kinase, core,IPR002290:Serine/threonine protein kinase,IPR008271:Serine/threonine protein kinase, active site,IPR015737:Testis-specific serine-threonine kinase,IPR017441:Protein kinase, ATP binding site,IPR017442:Serine/threonine protein kinase-related
XM_318579	AgaP_AGAP009568	1.549	1.17	"GO:0007017~microtubule-based process,GO:0007018~microtubule-based movement	GO:0005856~cytoskeleton,GO:0005875~microtubule associated complex,GO:0015630~microtubule cytoskeleton,GO:0030286~dynein complex,GO:0043228~non-membrane-bounded organelle,GO:0043232~intracellular non-membrane-bounded organelle,GO:0044430~cytoskeletal part	GO:0000166~nucleotide binding,GO:0001882~nucleoside binding,GO:0001883~purine nucleoside binding,GO:0003774~motor activity,GO:0003777~microtubule motor activity,GO:0005524~ATP binding,GO:0016887~ATPase activity,GO:0017076~purine nucleotide binding,GO:0030554~adenyl nucleotide binding,GO:0032553~ribonucleotide binding,GO:0032555~purine ribonucleotide binding,GO:0032559~adenyl ribonucleotide binding	IPR003593:ATPase, AAA+ type, core,IPR004273:Dynein heavy chain,IPR011704:ATPase associated with various cellular activities, AAA-5,IPR013602:Dynein heavy chain, N-terminal region 2
XM_001687853	AgaP_AGAP007516	1.548	1.672			GO:0008270~zinc ion binding,GO:0043167~ion binding,GO:0043169~cation binding,GO:0046872~metal ion binding,GO:0046914~transition metal ion binding	IPR007087:Zinc finger, C2H2-type,IPR015880:Zinc finger, C2H2-like
XM_315786	AgaP_AGAP005771	1.548	1.64043	"GO:0006897~endocytosis,GO:0006898~receptor-mediated endocytosis,GO:0010324~membrane invagination,GO:0016044~membrane organization,GO:0016192~vesicle-mediated transport		GO:0031072~heat shock protein binding	IPR001623:Heat shock protein DnaJ, N-terminal,IPR015609:Molecular chaperone, heat shock protein, Hsp40, DnaJ
XM_556739	AgaP_AGAP006054	1.548	1.305
XM_311738	AgaP_AGAP003449	1.546	1.107
XM_321230	AgaP_AGAP001823	1.546	1.352	"GO:0001700~embryonic development via the syncytial blastoderm,GO:0006811~ion transport,GO:0006812~cation transport,GO:0006818~hydrogen transport,GO:0009792~embryonic development ending in birth or egg hatching,GO:0015672~monovalent inorganic cation transport,GO:0015992~proton transport	GO:0005773~vacuole,GO:0005774~vacuolar membrane,GO:0016469~proton-transporting two-sector ATPase complex,GO:0016471~vacuolar proton-transporting V-type ATPase complex,GO:0031090~organelle membrane,GO:0033176~proton-transporting V-type ATPase complex,GO:0044437~vacuolar part	GO:0016820~hydrolase activity, acting on acid anhydrides, catalyzing transmembrane movement of substances	IPR005124:Vacuolar (H+)-ATPase G subunit	aga00190:Oxidative phosphorylation
XM_321124	"39S ribosomal protein L33, mitochondrial"	1.543	1.225		GO:0005739~mitochondrion,GO:0005840~ribosome,GO:0030529~ribonucleoprotein complex,GO:0043228~non-membrane-bounded organelle,GO:0043232~intracellular non-membrane-bounded organelle
XM_001238099	AgaP_AGAP010045	1.5426	1.435
XM_316041	AgaP_AGAP006001	1.542	1.023			GO:0005198~structural molecule activity,GO:0042302~structural constituent of cuticle	IPR000618:Insect cuticle protein
XM_001237262	AgaP_AGAP000570	1.541	1.4715
XM_001687981	AgaP_AGAP007160	1.541	1.291	"GO:0009266~response to temperature stimulus,GO:0009408~response to heat,GO:0009628~response to abiotic stimulus			IPR001436:Alpha crystallin/Heat shock protein,IPR002068:Heat shock protein Hsp20
XM_001237799	AgaP_AGAP006367	1.54	-1.052			GO:0008270~zinc ion binding,GO:0043167~ion binding,GO:0043169~cation binding,GO:0046872~metal ion binding,GO:0046914~transition metal ion binding	IPR001841:Zinc finger, RING-type,IPR007087:Zinc finger, C2H2-type,IPR018957:Zinc finger, C3HC4 RING-type
XM_001230541	AgaP_AGAP012532	1.538	1.168
XM_001230947	AgaP_AGAP003708	1.537	1.568
XM_321828	AgaP_AGAP001318	1.53643	1.30429				IPR002155:Thiolase,IPR016038:Thiolase-like, subgroup	aga00071:Fatty acid metabolism,aga00072:Synthesis and degradation of ketone bodies,aga00280:Valine, leucine and isoleucine degradation,aga00310:Lysine degradation,aga00380:Tryptophan metabolism,aga00620:Pyruvate metabolism,aga00640:Propanoate metabolism,aga00650:Butanoate metabolism,aga00900:Terpenoid backbone biosynthesis
XM_001230566	AgaP_AGAP003258	1.536	1.347	"GO:0007166~cell surface receptor linked signal transduction,GO:0007186~G-protein coupled receptor protein signaling pathway,GO:0007600~sensory perception,GO:0007606~sensory perception of chemical stimulus,GO:0050877~neurological system process,GO:0050890~cognition,GO:0050909~sensory perception of taste	GO:0005886~plasma membrane,GO:0016021~integral to membrane,GO:0031224~intrinsic to membrane		IPR009318:Trehalose receptor,IPR013604:7TM chemoreceptor
XM_321952	AgaP_AGAP001204	1.536	1.402
XM_316291	AgaP_AGAP006225	1.534	1.463			GO:0000166~nucleotide binding,GO:0001882~nucleoside binding,GO:0001883~purine nucleoside binding,GO:0005506~iron ion binding,GO:0009055~electron carrier activity,GO:0017076~purine nucleotide binding,GO:0030554~adenyl nucleotide binding,GO:0043167~ion binding,GO:0043169~cation binding,GO:0046872~metal ion binding,GO:0046914~transition metal ion binding,GO:0048037~cofactor binding,GO:0050660~FAD bi…	IPR000674:Aldehyde oxidase and xanthine dehydrogenase, a/b hammerhead,IPR001041:Ferredoxin,IPR002346:Molybdopterin dehydrogenase, FAD-binding,IPR002888:[2Fe-2S]-binding,IPR005107:CO dehydrogenase flavoprotein, C-terminal,IPR006058:2Fe-2S ferredoxin, iron-sulphur binding site,IPR008274:Aldehyde oxidase and xanthine dehydrogenase, molybdopterin binding,IPR012675:Beta-grasp fold, ferredoxin-type,IPR…
XM_001689245	AgaP_AGAP011641	1.5315	1.389
XM_001688203	AgaP_AGAP010853	1.5305	1.0365
XM_314065	AgaP_AGAP005169	1.529	1.029				IPR006593:Cytochrome b561/ferric reductase transmembrane
XM_313033	AgaP_AGAP004149	1.52733	1.093	"GO:0006508~proteolysis		GO:0004175~endopeptidase activity,GO:0004252~serine-type endopeptidase activity,GO:0008233~peptidase activity,GO:0008236~serine-type peptidase activity,GO:0017171~serine hydrolase activity,GO:0070011~peptidase activity, acting on L-amino acid peptides	IPR001254:Peptidase S1 and S6, chymotrypsin/Hap
XM_312227	AgaP_AGAP002695	1.526	1.197				IPR000159:Ras-association,IPR001849:Pleckstrin homology,IPR011993:Pleckstrin homology-type
XM_001238504	AgaP_AGAP001571	1.525	1.198
XM_318584	AgaP_AGAP009572	1.524	1.37167	"GO:0006412~translation	GO:0005840~ribosome,GO:0030529~ribonucleoprotein complex,GO:0043228~non-membrane-bounded organelle,GO:0043232~intracellular non-membrane-bounded organelle	GO:0003735~structural constituent of ribosome,GO:0005198~structural molecule activity	IPR000630:Ribosomal protein S8
XM_561550	AgaP_AGAP012759	1.524	-1.039
XM_001230630	AgaP_AGAP004053	1.52	1.939
XM_001238152	AgaP_AGAP010240	1.52	-1.1135	"GO:0006508~proteolysis		GO:0004175~endopeptidase activity,GO:0004252~serine-type endopeptidase activity,GO:0008233~peptidase activity,GO:0008236~serine-type peptidase activity,GO:0017171~serine hydrolase activity,GO:0070011~peptidase activity, acting on L-amino acid peptides	IPR001254:Peptidase S1 and S6, chymotrypsin/Hap,IPR001314:Peptidase S1A, chymotrypsin,IPR018114:Peptidase S1/S6, chymotrypsin/Hap, active site
XM_001238222	AgaP_AGAP009139	1.52	1.274
XM_308521	AgaP_AGAP007302	1.5185	1.236			GO:0016831~carboxy-lyase activity,GO:0019842~vitamin binding,GO:0030170~pyridoxal phosphate binding,GO:0048037~cofactor binding,GO:0070279~vitamin B6 binding	IPR002129:Pyridoxal phosphate-dependent decarboxylase,IPR010977:Aromatic-L-amino-acid decarboxylase,IPR015421:Pyridoxal phosphate-dependent transferase, major region, subdomain 1,IPR015422:Pyridoxal phosphate-dependent transferase, major region, subdomain 2
XM_312560	AgaP_AGAP000953; AgaP_AGAP002395	1.518	1.18	"GO:0006412~translation	GO:0005840~ribosome,GO:0030529~ribonucleoprotein complex,GO:0043228~non-membrane-bounded organelle,GO:0043232~intracellular non-membrane-bounded organelle	GO:0003735~structural constituent of ribosome,GO:0005198~structural molecule activity	IPR001197:Ribosomal protein L10e,IPR016180:Ribosomal protein L10e/L16,IPR018255:Ribosomal protein L10e, conserved site	aga03010:Ribosome
XM_556085	AgaP_AGAP005448	1.518	1.169				IPR010796:B9,IPR011677:Protein of unknown function DUF1619
XM_001688148	AgaP_AGAP004076	1.517	1.083
XM_307630	AgaP_AGAP012643	1.517	1.236	"GO:0006865~amino acid transport,GO:0015837~amine transport,GO:0015849~organic acid transport,GO:0046942~carboxylic acid transport	GO:0016021~integral to membrane,GO:0031224~intrinsic to membrane	GO:0005275~amine transmembrane transporter activity,GO:0015171~amino acid transmembrane transporter activity	IPR002293:Amino acid/polyamine transporter I,IPR004841:Amino acid permease-associated region
XM_001688333	AgaP_AGAP002485	1.516	1.083
XM_001689304	AgaP_AGAP001383	1.516	1.176
XM_317940	AgaP_AGAP011384	1.51567	1.64667				IPR001478:PDZ/DHR/GLGF
XM_001237895	AgaP_AGAP008254	1.512	1.579
XM_315028	AgaP_AGAP004939	1.512	1.383
XM_556960	AgaP_AGAP006257	1.512	1.19
XM_001238537	AgaP_AGAP001376	1.51	1.358			GO:0004857~enzyme inhibitor activity,GO:0004866~endopeptidase inhibitor activity,GO:0004867~serine-type endopeptidase inhibitor activity,GO:0008233~peptidase activity,GO:0030414~peptidase inhibitor activity	IPR000215:Protease inhibitor I4, serpin
XM_312151	AgaP_AGAP002771	1.51	-1.34
XM_001230908	AgaP_AGAP001078; AgaP_AGAP001079	1.508	-1.073
XM_312854	AgaP_AGAP003163	1.508	1.135
XM_001688032	AgaP_AGAP006984	1.507	1.821
XM_307791	Guanylate cyclase	1.507	1.35	"GO:0006163~purine nucleotide metabolic process,GO:0006164~purine nucleotide biosynthetic process,GO:0006182~cGMP biosynthetic process,GO:0006468~protein amino acid phosphorylation,GO:0006793~phosphorus metabolic process,GO:0006796~phosphate metabolic process,GO:0007242~intracellular signaling cascade,GO:0009123~nucleoside monophosphate metabolic process,GO:0009124~nucleoside monophosphate biosyn…		GO:0000166~nucleotide binding,GO:0001653~peptide receptor activity,GO:0001882~nucleoside binding,GO:0001883~purine nucleoside binding,GO:0004383~guanylate cyclase activity,GO:0004672~protein kinase activity,GO:0004713~protein tyrosine kinase activity,GO:0005524~ATP binding,GO:0008528~peptide receptor activity, G-protein coupled,GO:0009975~cyclase activity,GO:0016849~phosphorus-oxygen lyase activi…	IPR000719:Protein kinase, core,IPR001054:Adenylyl cyclase class-3/4/guanylyl cyclase,IPR001170:Natriuretic peptide receptor, N-terminal,IPR001245:Tyrosine protein kinase,IPR001828:Extracellular ligand-binding receptor,IPR018297:Adenylyl cyclase class-3/4/guanylyl cyclase, conserved site	aga00230:Purine metabolism
XM_563881	AgaP_AGAP002326	1.507	1.276			GO:0000166~nucleotide binding	IPR000504:RNA recognition motif, RNP-1,IPR012677:Nucleotide-binding, alpha-beta plait
XM_308083	AgaP_AGAP011052	1.504	-1.04	"GO:0055114~oxidation reduction			IPR001395:Aldo/keto reductase,IPR018170:Aldo/keto reductase, conserved site
XM_309632	AgaP_AGAP004080	1.504	-1.026				IPR004012:RUN
XM_552544	AgaP_AGAP011712	1.503	1.233	"GO:0006355~regulation of transcription, DNA-dependent,GO:0045449~regulation of transcription,GO:0051252~regulation of RNA metabolic process		GO:0003677~DNA binding,GO:0003700~transcription factor activity,GO:0030528~transcription regulator activity	IPR001699:Transcription factor, T-box
XM_320457	AgaP_AGAP012067	1.502	1.326			GO:0005509~calcium ion binding,GO:0043167~ion binding,GO:0043169~cation binding,GO:0046872~metal ion binding	IPR002048:Calcium-binding EF-hand,IPR011992:EF-Hand type,IPR018247:EF-HAND 1,IPR018248:EF hand,IPR018249:EF-HAND 2
XM_001237716	AgaP_AGAP005798	1.501	1.388
XM_311895	AgaP_AGAP002994	1.501	1.192			GO:0005198~structural molecule activity,GO:0042302~structural constituent of cuticle	IPR000618:Insect cuticle protein
XM_313445	AgaP_AGAP003664	1.5	1.511	"GO:0006508~proteolysis		GO:0004175~endopeptidase activity,GO:0004222~metalloendopeptidase activity,GO:0008233~peptidase activity,GO:0008237~metallopeptidase activity,GO:0008270~zinc ion binding,GO:0043167~ion binding,GO:0043169~cation binding,GO:0046872~metal ion binding,GO:0046914~transition metal ion binding,GO:0070011~peptidase activity, acting on L-amino acid peptides	IPR001506:Peptidase M12A, astacin,IPR006026:Peptidase, metallopeptidases
XM_316670	AgaP_AGAP006642	1.491	1.543	"GO:0002165~instar larval or pupal development,GO:0006355~regulation of transcription, DNA-dependent,GO:0007444~imaginal disc development,GO:0007472~wing disc morphogenesis,GO:0007476~imaginal disc-derived wing morphogenesis,GO:0007494~midgut development,GO:0007552~metamorphosis,GO:0007560~imaginal disc morphogenesis,GO:0009791~post-embryonic development,GO:0009886~post-embryonic morphogenesis,GO…		GO:0003677~DNA binding,GO:0003700~transcription factor activity,GO:0030528~transcription regulator activity,GO:0043565~sequence-specific DNA binding	IPR001356:Homeobox,IPR012287:Homeodomain-related
XM_319594	AgaP_AGAP008852	1.487	1.669
XM_314120	AgaP_AGAP005219	1.477	1.561				IPR003598:Immunoglobulin subtype 2,IPR003599:Immunoglobulin subtype,IPR003961:Fibronectin, type III,IPR007110:Immunoglobulin-like,IPR008957:Fibronectin, type III-like fold,IPR013098:Immunoglobulin I-set,IPR013151:Immunoglobulin,IPR013783:Immunoglobulin-like fold
XM_001237958	AgaP_AGAP007842	1.476	1.582
XM_312831	AgaP_AGAP003141	1.468	1.52				IPR003598:Immunoglobulin subtype 2,IPR003599:Immunoglobulin subtype,IPR007110:Immunoglobulin-like,IPR013098:Immunoglobulin I-set,IPR013151:Immunoglobulin,IPR013783:Immunoglobulin-like fold
XM_001687975	AgaP_AGAP007172	1.467	1.56	"GO:0006412~translation,GO:0006413~translational initiation		GO:0003723~RNA binding,GO:0003743~translation initiation factor activity,GO:0008135~translation factor activity, nucleic acid binding	IPR001040:Eukaryotic translation initiation factor 4E (eIF-4E),IPR019770:Eukaryotic translation initiation factor 4E (eIF-4E), conserved site	aga04150:mTOR signaling pathway
XM_321877	AgaP_AGAP001274	1.464	1.5505	"GO:0006412~translation	GO:0005811~lipid particle,GO:0005840~ribosome,GO:0015935~small ribosomal subunit,GO:0030529~ribonucleoprotein complex,GO:0033279~ribosomal subunit,GO:0043228~non-membrane-bounded organelle,GO:0043232~intracellular non-membrane-bounded organelle	GO:0003735~structural constituent of ribosome,GO:0005198~structural molecule activity	IPR002222:Ribosomal protein S19/S15,IPR005713:Ribosomal protein S15, eukaryotic/archaeal	aga03010:Ribosome
XM_308496	AgaP_AGAP007333	1.4626	1.6894	"GO:0006468~protein amino acid phosphorylation,GO:0006793~phosphorus metabolic process,GO:0006796~phosphate metabolic process,GO:0006897~endocytosis,GO:0006909~phagocytosis,GO:0006911~phagocytosis, engulfment,GO:0006914~autophagy,GO:0007010~cytoskeleton organization,GO:0007015~actin filament organization,GO:0007276~gamete generation,GO:0007292~female gamete generation,GO:0007568~aging,GO:0007610~…		GO:0000166~nucleotide binding,GO:0001882~nucleoside binding,GO:0001883~purine nucleoside binding,GO:0004672~protein kinase activity,GO:0004674~protein serine/threonine kinase activity,GO:0004711~ribosomal protein S6 kinase activity,GO:0005524~ATP binding,GO:0017076~purine nucleotide binding,GO:0030554~adenyl nucleotide binding,GO:0032553~ribonucleotide binding,GO:0032555~purine ribonucleotide bin…	IPR000719:Protein kinase, core,IPR000961:AGC-kinase, C-terminal,IPR002290:Serine/threonine protein kinase,IPR008271:Serine/threonine protein kinase, active site,IPR016238:Ribosomal protein S6 kinase,IPR017441:Protein kinase, ATP binding site,IPR017442:Serine/threonine protein kinase-related,IPR017892:Protein kinase, C-terminal	aga04150:mTOR signaling pathway,aga04350:TGF-beta signaling pathway
XM_001688680	AgaP_AGAP005807	1.461	1.533				IPR006643:ZASP
XM_001689336	AgaP_AGAP000677	1.4595	1.5295
XM_315505	AgaP_AGAP005506	1.458	1.558			GO:0000166~nucleotide binding	IPR000504:RNA recognition motif, RNP-1,IPR012677:Nucleotide-binding, alpha-beta plait
XM_311852	AgaP_AGAP003025	1.443	1.556	"GO:0006412~translation,GO:0006414~translational elongation	GO:0005840~ribosome,GO:0030529~ribonucleoprotein complex,GO:0043228~non-membrane-bounded organelle,GO:0043232~intracellular non-membrane-bounded organelle	GO:0003735~structural constituent of ribosome,GO:0005198~structural molecule activity	IPR001813:Ribosomal protein 60S	aga03010:Ribosome
XM_001237345	AgaP_AGAP000103	1.44033	1.55167
XM_319697	AgaP_AGAP008942	1.436	1.556				IPR005829:Sugar transporter, conserved site,IPR007087:Zinc finger, C2H2-type,IPR011701:Major facilitator superfamily MFS-1
XM_001689293	AgaP_AGAP001479	1.435	1.542
XM_001689278	AgaP_AGAP001691	1.431	1.734
XM_001687930	AgaP_AGAP007250	1.426	1.60143
XM_001688814	AgaP_AGAP006402	1.425	1.677
XM_001230975	AgaP_AGAP005184	1.408	1.683
XM_316513	AgaP_AGAP006473	1.4045	1.556				IPR000626:Ubiquitin,IPR001012:UBX,IPR006577:UAS
XM_321804	AgaP_AGAP001341	1.37	1.761	"GO:0006508~proteolysis		GO:0004175~endopeptidase activity,GO:0004197~cysteine-type endopeptidase activity,GO:0008233~peptidase activity,GO:0008234~cysteine-type peptidase activity,GO:0070011~peptidase activity, acting on L-amino acid peptides	IPR000169:Peptidase, cysteine peptidase active site,IPR004134:Peptidase C1B, bleomycin hydrolase
XM_313912	AgaP_AGAP005042	1.34614	1.574	"GO:0007017~microtubule-based process,GO:0007018~microtubule-based movement,GO:0008088~axon cargo transport,GO:0010970~microtubule-based transport,GO:0030705~cytoskeleton-dependent intracellular transport,GO:0046907~intracellular transport	GO:0005794~Golgi apparatus,GO:0005798~Golgi-associated vesicle,GO:0016023~cytoplasmic membrane-bounded vesicle,GO:0030133~transport vesicle,GO:0030135~coated vesicle,GO:0030136~clathrin-coated vesicle,GO:0030140~trans-Golgi network transport vesicle,GO:0031410~cytoplasmic vesicle,GO:0031982~vesicle,GO:0031988~membrane-bounded vesicle,GO:0044431~Golgi apparatus part	GO:0008092~cytoskeletal protein binding,GO:0019894~kinesin binding	IPR019143:JNK/Rab-associated protein-1
XM_316546	AgaP_AGAP006516	1.344	1.562	"GO:0007155~cell adhesion,GO:0022610~biological adhesion	GO:0005576~extracellular region,GO:0031012~extracellular matrix,GO:0044421~extracellular region part	GO:0005198~structural molecule activity	IPR008160:Collagen triple helix repeat,IPR010515:Collagenase NC10 and endostatin,IPR016186:C-type lectin-like
XM_551525	AgaP_AGAP001317	1.34067	1.535
XM_309820	AgaP_AGAP010881	1.339	1.564				IPR011701:Major facilitator superfamily MFS-1
XM_001688431	AgaP_AGAP005076	1.329	1.544	"GO:0001654~eye development,GO:0001745~compound eye morphogenesis,GO:0001751~compound eye photoreceptor cell differentiation,GO:0001754~eye photoreceptor cell differentiation,GO:0006937~regulation of muscle contraction,GO:0007423~sensory organ development,GO:0008104~protein localization,GO:0030182~neuron differentiation,GO:0042051~compound eye photoreceptor development,GO:0042052~rhabdomere devel…	GO:0005886~plasma membrane,GO:0045202~synapse		IPR001452:Src homology-3 domain,IPR003005:Amphiphysin,IPR004148:BAR
XM_552114	AgaP_AGAP012086	1.3285	1.5515
XM_311142	AgaP_AGAP000017	1.3195	1.5385				IPR000409:Beige/BEACH,IPR001680:WD40 repeat,IPR010508:Protein of unknown function DUF1088,IPR015943:WD40/YVTN repeat-like,IPR017986:WD40 repeat, region,IPR019781:WD40 repeat, subgroup,IPR019782:WD40 repeat 2
XM_001238092	AgaP_AGAP010022	1.317	1.843
XM_001689319	AgaP_AGAP001266	1.31	1.588
XM_001237479	AgaP_AGAP002379	1.30625	1.576			GO:0043167~ion binding,GO:0043169~cation binding,GO:0046872~metal ion binding	IPR000209:Peptidase S8 and S53, subtilisin, kexin, sedolisin,IPR004177:DDHD
XM_318402	AgaP_AGAP003944	1.305	1.661				IPR000008:C2 calcium-dependent membrane targeting,IPR000198:RhoGAP,IPR001478:PDZ/DHR/GLGF
XM_310257	AgaP_AGAP003726	1.297	1.591	"GO:0006355~regulation of transcription, DNA-dependent,GO:0045449~regulation of transcription,GO:0051252~regulation of RNA metabolic process		GO:0003677~DNA binding,GO:0003700~transcription factor activity,GO:0030528~transcription regulator activity,GO:0043565~sequence-specific DNA binding	IPR004827:Basic-leucine zipper (bZIP) transcription factor
XM_317041	AgaP_AGAP008409	1.28	1.526
XM_562427	AgaP_AGAP003576	1.278	1.579	"GO:0000059~protein import into nucleus, docking,GO:0006461~protein complex assembly,GO:0006605~protein targeting,GO:0006606~protein import into nucleus,GO:0006886~intracellular protein transport,GO:0006913~nucleocytoplasmic transport,GO:0008104~protein localization,GO:0015031~protein transport,GO:0017038~protein import,GO:0033365~protein localization in organelle,GO:0034504~protein localization …	GO:0005635~nuclear envelope,GO:0005643~nuclear pore,GO:0012505~endomembrane system,GO:0016021~integral to membrane,GO:0031224~intrinsic to membrane,GO:0031967~organelle envelope,GO:0031975~envelope,GO:0046930~pore complex	GO:0008565~protein transporter activity	IPR001494:Importin-beta, N-terminal,IPR011989:Armadillo-like helical,IPR013598:Exportin-1/Importin-beta-like
XM_310775	AgaP_AGAP000343	1.277	1.574				IPR019514:Protein of unknown function DUF2451, C-terminal,IPR019515:Protein of unknown function DUF2450, N-terminal
XM_317187	AgaP_AGAP008280	1.247	1.594			GO:0005549~odorant binding	IPR006170:Pheromone/general odorant binding protein, PBP/GOBP
XM_317182	AgaP_AGAP008284	1.22967	2.14756			GO:0005549~odorant binding	IPR006170:Pheromone/general odorant binding protein, PBP/GOBP,IPR006625:Insect pheromone/odorant binding protein PhBP
XM_316528	AgaP_AGAP006494	1.222	1.567
XM_317340	AgaP_AGAP008116	1.1934	-2.0618
XM_308822	AgaP_AGAP006935	1.179	1.623				IPR019050:DFDF motif,IPR019053:FFD and TFG box motifs
XM_310162	AgaP_AGAP009528	1.146	1.536	"GO:0007498~mesoderm development		GO:0005509~calcium ion binding,GO:0043167~ion binding,GO:0043169~cation binding,GO:0046872~metal ion binding	IPR002048:Calcium-binding EF-hand,IPR011992:EF-Hand type,IPR018247:EF-HAND 1,IPR018248:EF hand,IPR018249:EF-HAND 2
XM_317185	AgaP_AGAP008281	1.137	2.03			GO:0005549~odorant binding	IPR006170:Pheromone/general odorant binding protein, PBP/GOBP,IPR006625:Insect pheromone/odorant binding protein PhBP
XM_317183	AgaP_AGAP008283	1.123	1.7774			GO:0005549~odorant binding	IPR006170:Pheromone/general odorant binding protein, PBP/GOBP,IPR006625:Insect pheromone/odorant binding protein PhBP
XM_320295	AgaP_AGAP012247	1.1228	-1.1212	"GO:0000902~cell morphogenesis,GO:0000904~cell morphogenesis involved in differentiation,GO:0006563~L-serine metabolic process,GO:0006564~L-serine biosynthetic process,GO:0006928~cell motion,GO:0007409~axonogenesis,GO:0007411~axon guidance,GO:0008652~cellular amino acid biosynthetic process,GO:0009069~serine family amino acid metabolic process,GO:0009070~serine family amino acid biosynthetic proc…		GO:0004647~phosphoserine phosphatase activity,GO:0016791~phosphatase activity	IPR004469:Phosphoserine phosphatase SerB,IPR005834:Haloacid dehalogenase-like hydrolase,IPR006383:HAD-superfamily hydrolase, subfamily IB, PSPase-like	aga00260:Glycine, serine and threonine metabolism
XM_001237373	AgaP_AGAP000030	1.10367	1.607
XM_313514	AgaP_AGAP003714	1.096	1.988	"GO:0006979~response to oxidative stress		GO:0004601~peroxidase activity,GO:0005506~iron ion binding,GO:0016209~antioxidant activity,GO:0016684~oxidoreductase activity, acting on peroxide as acceptor,GO:0020037~heme binding,GO:0043167~ion binding,GO:0043169~cation binding,GO:0046872~metal ion binding,GO:0046906~tetrapyrrole binding,GO:0046914~transition metal ion binding	IPR002007:Haem peroxidase, animal,IPR019791:Haem peroxidase, animal, subgroup
XM_309420	AgaP_AGAP011224	1.093	-1.517				IPR002181:Fibrinogen, alpha/beta/gamma chain, C-terminal globular,IPR014716:Fibrinogen, alpha/beta/gamma chain, C-terminal globular, subdomain 1
XM_001237242	AgaP_AGAP011070	1.086	1.5335
XM_320171	AgaP_AGAP012388	1.074	-1.70717
XM_001687946	AgaP_AGAP007227	1.035	3.819
XM_317184	AgaP_AGAP008282	1.022	2.016			GO:0005549~odorant binding	IPR006170:Pheromone/general odorant binding protein, PBP/GOBP,IPR006625:Insect pheromone/odorant binding protein PhBP
XM_319112	AgaP_AGAP009974	1.007	1.952
XM_001687871	AgaP_AGAP007455	0.00833333	-1.724
XM_313836	AgaP_AGAP004534	-0.2222	-1.5482	"GO:0006508~proteolysis		GO:0004175~endopeptidase activity,GO:0004197~cysteine-type endopeptidase activity,GO:0008233~peptidase activity,GO:0008234~cysteine-type peptidase activity,GO:0070011~peptidase activity, acting on L-amino acid peptides	IPR000169:Peptidase, cysteine peptidase active site,IPR000668:Peptidase C1A, papain C-terminal
XM_001688128	Alkaline phosphatase	-0.400667	-1.09467			GO:0000287~magnesium ion binding,GO:0004035~alkaline phosphatase activity,GO:0008270~zinc ion binding,GO:0016791~phosphatase activity,GO:0043167~ion binding,GO:0043169~cation binding,GO:0046872~metal ion binding,GO:0046914~transition metal ion binding	IPR001952:Alkaline phosphatase,IPR017849:Alkaline phosphatase-like, alpha/beta/alpha,IPR018299:Alkaline phosphatase, active site
XM_309462	AgaP_AGAP011184	-1.01	-1.62
XM_313337	AgaP_AGAP003583	-1.026	-1.78	"GO:0055114~oxidation reduction		GO:0008270~zinc ion binding,GO:0043167~ion binding,GO:0043169~cation binding,GO:0046872~metal ion binding,GO:0046914~transition metal ion binding	IPR002085:Alcohol dehydrogenase superfamily, zinc-containing,IPR002328:Alcohol dehydrogenase, zinc-containing, conserved site,IPR013149:Alcohol dehydrogenase, zinc-binding,IPR013154:Alcohol dehydrogenase GroES-like
XM_315766	AgaP_AGAP005753	-1.069	-1.616				IPR002052:N-6 adenine-specific DNA methylase, conserved site,IPR002213:UDP-glucuronosyl/UDP-glucosyltransferase
XM_320158	AgaP_AGAP012400	-1.073	-1.558			GO:0043167~ion binding,GO:0043169~cation binding	IPR006047:Glycosyl hydrolase, family 13, catalytic region,IPR006589:Glycosyl hydrolase, family 13, subfamily, catalytic region,IPR013781:Glycoside hydrolase, subgroup, catalytic core
XM_552464	AgaP_AGAP011780	-1.093	-1.573	"GO:0006508~proteolysis		GO:0004175~endopeptidase activity,GO:0004252~serine-type endopeptidase activity,GO:0008233~peptidase activity,GO:0008236~serine-type peptidase activity,GO:0017171~serine hydrolase activity,GO:0070011~peptidase activity, acting on L-amino acid peptides	IPR001254:Peptidase S1 and S6, chymotrypsin/Hap,IPR001314:Peptidase S1A, chymotrypsin
XM_322047	AgaP_AGAP001116	-1.09817	-1.54717	"GO:0055114~oxidation reduction		GO:0003884~D-amino-acid oxidase activity,GO:0016638~oxidoreductase activity, acting on the CH-NH2 group of donors,GO:0016641~oxidoreductase activity, acting on the CH-NH2 group of donors, oxygen as acceptor	IPR006076:FAD dependent oxidoreductase,IPR006181:D-amino acid oxidase, conserved site,IPR016040:NAD(P)-binding domain
XM_314912	AgaP_AGAP008783	-1.106	-1.556	"GO:0006525~arginine metabolic process,GO:0009064~glutamine family amino acid metabolic process		GO:0004053~arginase activity,GO:0016813~hydrolase activity, acting on carbon-nitrogen (but not peptide) bonds, in linear amidines,GO:0030145~manganese ion binding,GO:0043167~ion binding,GO:0043169~cation binding,GO:0046872~metal ion binding,GO:0046914~transition metal ion binding	IPR005924:Arginase,IPR006035:Ureohydrolase,IPR014033:Arginase, subgroup	aga00330:Arginine and proline metabolism
XM_321179	AgaP_AGAP001884	-1.136	-1.58	"GO:0006084~acetyl-CoA metabolic process,GO:0006091~generation of precursor metabolites and energy,GO:0006099~tricarboxylic acid cycle,GO:0006106~fumarate metabolic process,GO:0006732~coenzyme metabolic process,GO:0009060~aerobic respiration,GO:0009109~coenzyme catabolic process,GO:0015980~energy derivation by oxidation of organic compounds,GO:0043648~dicarboxylic acid metabolic process,GO:004533…	GO:0045239~tricarboxylic acid cycle enzyme complex	GO:0004333~fumarate hydratase activity,GO:0016836~hydro-lyase activity	IPR000362:Fumarate lyase,IPR003031:Delta crystallin,IPR005677:Fumarate hydratase, class II,IPR018951:Fumarase C, C-terminal	aga00020:Citrate cycle (TCA cycle)
XM_314724	AgaP_AGAP008629	-1.145	-1.635			GO:0008080~N-acetyltransferase activity,GO:0016407~acetyltransferase activity,GO:0016410~N-acyltransferase activity	IPR000182:GCN5-related N-acetyltransferase,IPR016181:Acyl-CoA N-acyltransferase
XM_317538	AgaP_AGAP007940	-1.1525	-1.667		GO:0005783~endoplasmic reticulum		IPR003388:Reticulon
XM_001688530	AgaP_AGAP008547	-1.167	-2.002				IPR005195:Glycoside hydrolase family 65, central catalytic,IPR012341:Six-hairpin glycosidase
XM_320686	AgaP_AGAP011829	-1.174	-1.506					aga00190:Oxidative phosphorylation
XM_321075	AgaP_AGAP001984	-1.174	-1.575				IPR004272:Odorant binding protein,IPR013053:Hormone binding
XM_314336	AgaP_AGAP004855	-1.182	-1.5	"GO:0006508~proteolysis,GO:0006952~defense response,GO:0006955~immune response,GO:0009617~response to bacterium,GO:0042742~defense response to bacterium,GO:0045087~innate immune response,GO:0050830~defense response to Gram-positive bacterium		GO:0004175~endopeptidase activity,GO:0004252~serine-type endopeptidase activity,GO:0008233~peptidase activity,GO:0008236~serine-type peptidase activity,GO:0017171~serine hydrolase activity,GO:0070011~peptidase activity, acting on L-amino acid peptides	IPR001254:Peptidase S1 and S6, chymotrypsin/Hap,IPR001314:Peptidase S1A, chymotrypsin,IPR018114:Peptidase S1/S6, chymotrypsin/Hap, active site
XM_310475	AgaP_AGAP000603	-1.18931	-2.22987
XM_001689050	AgaP_AGAP004710	-1.192	-1.505	"GO:0006091~generation of precursor metabolites and energy,GO:0006119~oxidative phosphorylation,GO:0006122~mitochondrial electron transport, ubiquinol to cytochrome c,GO:0006793~phosphorus metabolic process,GO:0006796~phosphate metabolic process,GO:0015980~energy derivation by oxidation of organic compounds,GO:0016310~phosphorylation,GO:0022900~electron transport chain,GO:0022904~respiratory elec…	GO:0005739~mitochondrion,GO:0005740~mitochondrial envelope,GO:0031967~organelle envelope,GO:0031975~envelope,GO:0044429~mitochondrial part	GO:0008121~ubiquinol-cytochrome-c reductase activity,GO:0015077~monovalent inorganic cation transmembrane transporter activity,GO:0015078~hydrogen ion transmembrane transporter activity,GO:0016679~oxidoreductase activity, acting on diphenols and related substances as donors,GO:0016681~oxidoreductase activity, acting on diphenols and related substances as donors, cytochrome as acceptor,GO:0022890~…	IPR008027:Ubiquinol-cytochrome C reductase, UQCRX/QCR9-like	aga00190:Oxidative phosphorylation
XM_565619	AgaP_AGAP002198	-1.1955	-1.61	"GO:0000096~sulfur amino acid metabolic process,GO:0006555~methionine metabolic process,GO:0006790~sulfur metabolic process,GO:0009066~aspartate family amino acid metabolic process		GO:0005542~folic acid binding,GO:0008170~N-methyltransferase activity,GO:0016597~amino acid binding,GO:0017174~glycine N-methyltransferase activity,GO:0019842~vitamin binding,GO:0031406~carboxylic acid binding,GO:0043176~amine binding	IPR013217:Methyltransferase type 12,IPR014369:Glycine N-methyltransferase
XM_308743	AgaP_AGAP007029	-1.2	-1.766				IPR002213:UDP-glucuronosyl/UDP-glucosyltransferase
XM_308433	AgaP_AGAP007399	-1.202	-1.631	"GO:0006401~RNA catabolic process,GO:0006402~mRNA catabolic process,GO:0009057~macromolecule catabolic process,GO:0016071~mRNA metabolic process,GO:0044265~cellular macromolecule catabolic process		GO:0000166~nucleotide binding,GO:0000175~3'-5'-exoribonuclease activity,GO:0003723~RNA binding,GO:0004518~nuclease activity,GO:0004527~exonuclease activity,GO:0004532~exoribonuclease activity,GO:0004535~poly(A)-specific ribonuclease activity,GO:0004540~ribonuclease activity,GO:0008408~3'-5' exonuclease activity,GO:0016796~exonuclease activity, active with either ribo- or deoxyribonucleic acids an…	IPR006941:Ribonuclease CAF1,IPR012677:Nucleotide-binding, alpha-beta plait,IPR014789:Poly(A)-specific ribonuclease, RNA binding	aga03018:RNA degradation
XM_319828	AgaP_AGAP009079	-1.212	-1.566				IPR005135:Endonuclease/exonuclease/phosphatase
XM_319718	AgaP_AGAP008968	-1.219	-1.634			GO:0004857~enzyme inhibitor activity,GO:0004866~endopeptidase inhibitor activity,GO:0004867~serine-type endopeptidase inhibitor activity,GO:0030414~peptidase inhibitor activity	IPR002350:Proteinase inhibitor I1, Kazal
XM_001688289	AgaP_AGAP003447	-1.221	-1.524				IPR019532:Nuclear RNA-splicing-associated protein, SR-25
XM_312285	AgaP_AGAP002643	-1.222	-1.506
XM_001687870	AgaP_AGAP007456	-1.228	-1.668				IPR001611:Leucine-rich repeat
XM_318543	AgaP_AGAP010764	-1.234	-1.714	"GO:0006508~proteolysis		GO:0004175~endopeptidase activity,GO:0004222~metalloendopeptidase activity,GO:0008233~peptidase activity,GO:0008237~metallopeptidase activity,GO:0008270~zinc ion binding,GO:0043167~ion binding,GO:0043169~cation binding,GO:0046872~metal ion binding,GO:0046914~transition metal ion binding,GO:0070011~peptidase activity, acting on L-amino acid peptides	IPR001506:Peptidase M12A, astacin,IPR006026:Peptidase, metallopeptidases
XM_321237	AgaP_AGAP001818	-1.243	-1.501				IPR019265:Putative carnitine deficiency-associated protein
XM_313741	Galactose-1-phosphate uridylyltransferase	-1.26	-1.6885	"GO:0005996~monosaccharide metabolic process,GO:0006012~galactose metabolic process,GO:0019318~hexose metabolic process		GO:0008108~UDP-glucose:hexose-1-phosphate uridylyltransferase activity,GO:0008270~zinc ion binding,GO:0016779~nucleotidyltransferase activity,GO:0043167~ion binding,GO:0043169~cation binding,GO:0046872~metal ion binding,GO:0046914~transition metal ion binding,GO:0070569~uridylyltransferase activity	IPR001937:Galactose-1-phosphate uridyl transferase, class I,IPR005849:Galactose-1-phosphate uridyl transferase, N-terminal,IPR005850:Galactose-1-phosphate uridyl transferase, C-terminal,IPR011151:Histidine triad motif,IPR019779:Galactose-1-phosphate uridyl transferase, class I His-active site	aga00052:Galactose metabolism,aga00520:Amino sugar and nucleotide sugar metabolism
XM_309032	Chymotrypsin-2	-1.264	-1.524	"GO:0006508~proteolysis,GO:0007586~digestion	GO:0005576~extracellular region	GO:0004175~endopeptidase activity,GO:0004252~serine-type endopeptidase activity,GO:0008233~peptidase activity,GO:0008236~serine-type peptidase activity,GO:0017171~serine hydrolase activity,GO:0070011~peptidase activity, acting on L-amino acid peptides	IPR001254:Peptidase S1 and S6, chymotrypsin/Hap,IPR001314:Peptidase S1A, chymotrypsin,IPR018114:Peptidase S1/S6, chymotrypsin/Hap, active site
XM_317605	AgaP_AGAP007887	-1.268	-1.517				IPR002172:Low density lipoprotein-receptor, class A, cysteine-rich,IPR011106:Seven cysteines, N-terminal,IPR013980:Seven cysteines
XM_321120	AgaP_AGAP001942	-1.27	-1.5145				IPR002529:Fumarylacetoacetase, C-terminal-like,IPR011234:Fumarylacetoacetase, C-terminal-related
XM_309823	AgaP_AGAP010878	-1.275	-1.716				IPR016697:Aquaporin, 11/12
XM_320369	AgaP_AGAP012165	-1.2806	-1.6304				IPR001071:Cellular retinaldehyde binding/alpha-tocopherol transport,IPR001251:Cellular retinaldehyde-binding/triple function, C-terminal
XM_309959	AgaP_AGAP011549	-1.285	-1.518	"GO:0019725~cellular homeostasis,GO:0042592~homeostatic process,GO:0045454~cell redox homeostasis			IPR012335:Thioredoxin fold,IPR013766:Thioredoxin domain
XM_314656	AgaP_AGAP008546	-1.286	-1.707
XM_001237969	AgaP_AGAP007768	-1.288	-1.55675			GO:0004129~cytochrome-c oxidase activity,GO:0015002~heme-copper terminal oxidase activity,GO:0015077~monovalent inorganic cation transmembrane transporter activity,GO:0015078~hydrogen ion transmembrane transporter activity,GO:0016675~oxidoreductase activity, acting on heme group of donors,GO:0016676~oxidoreductase activity, acting on heme group of donors, oxygen as acceptor,GO:0022890~inorganic c…	IPR004204:Cytochrome c oxidase subunit VIc
XM_309344	AgaP_AGAP011303	-1.28813	-1.87507			GO:0016791~phosphatase activity	IPR001952:Alkaline phosphatase
XM_321620	AgaP_AGAP001501	-1.29	-1.509				IPR005511:Senescence marker protein-30 (SMP-30),IPR011042:Six-bladed beta-propeller, TolB-like,IPR013658:SMP-30/Gluconolaconase/LRE-like region
XM_312161	AgaP_AGAP002761	-1.293	-1.56	"GO:0007563~regulation of eclosion			IPR000022:Carboxyl transferase,IPR011762:Acetyl-coenzyme A carboxyltransferase, N-terminal,IPR011763:Acetyl-coenzyme A carboxyltransferase, C-terminal
XM_310954	AgaP_AGAP000181	-1.312	-1.732				IPR009357:Protein of unknown function DUF1011
XM_311993	AgaP_AGAP002913	-1.314	-1.742				IPR009581:Protein of unknown function DUF1193
XM_316497	AgaP_AGAP006456	-1.324	-1.554	"GO:0055114~oxidation reduction		GO:0003954~NADH dehydrogenase activity,GO:0008137~NADH dehydrogenase (ubiquinone) activity,GO:0016651~oxidoreductase activity, acting on NADH or NADPH,GO:0016655~oxidoreductase activity, acting on NADH or NADPH, quinone or similar compound as acceptor,GO:0050136~NADH dehydrogenase (quinone) activity	IPR001268:NADH:ubiquinone oxidoreductase, 30 kDa subunit,IPR010218:NADH (or F420H2) dehydrogenase, subunit C	aga00190:Oxidative phosphorylation
XM_320310	AgaP_AGAP012228	-1.324	-1.605				IPR002678:NGG1p interacting factor 3, NIF3
XM_001237812	AgaP_AGAP006424	-1.331	-1.647			GO:0043167~ion binding,GO:0043169~cation binding	IPR001360:Glycoside hydrolase, family 1,IPR013781:Glycoside hydrolase, subgroup, catalytic core,IPR018120:Glycoside hydrolase, family 1, active site
XM_001237779	AgaP_AGAP006202	-1.334	-2.176
XM_311438	AgaP_AGAP010723	-1.334	-1.508				IPR002791:Domain of unknown function DUF89
XM_559412	AgaP_AGAP000762	-1.336	-1.533
XM_316417	AgaP_AGAP006383	-1.349	-1.572	"GO:0006486~protein amino acid glycosylation,GO:0006487~protein amino acid N-linked glycosylation,GO:0009100~glycoprotein metabolic process,GO:0009101~glycoprotein biosynthetic process,GO:0018196~peptidyl-asparagine modification,GO:0018279~protein amino acid N-linked glycosylation via asparagine,GO:0043413~biopolymer glycosylation,GO:0070085~glycosylation	GO:0005783~endoplasmic reticulum,GO:0005789~endoplasmic reticulum membrane,GO:0005811~lipid particle,GO:0012505~endomembrane system,GO:0031090~organelle membrane,GO:0042175~nuclear envelope-endoplasmic reticulum network,GO:0044432~endoplasmic reticulum part	GO:0004576~oligosaccharyl transferase activity,GO:0004579~dolichyl-diphosphooligosaccharide-protein glycotransferase activity	IPR005013:Dolichyl-diphosphooligosaccharide-protein glycosyltransferase 48kDa subunit	aga00510:N-Glycan biosynthesis
XM_309827	AgaP_AGAP010875	-1.356	-1.576	"GO:0006355~regulation of transcription, DNA-dependent,GO:0007155~cell adhesion,GO:0007242~intracellular signaling cascade,GO:0007264~small GTPase mediated signal transduction,GO:0008104~protein localization,GO:0008360~regulation of cell shape,GO:0015031~protein transport,GO:0022604~regulation of cell morphogenesis,GO:0022610~biological adhesion,GO:0045184~establishment of protein localization,GO…		GO:0000166~nucleotide binding,GO:0001882~nucleoside binding,GO:0001883~purine nucleoside binding,GO:0005524~ATP binding,GO:0005525~GTP binding,GO:0008134~transcription factor binding,GO:0017076~purine nucleotide binding,GO:0019001~guanyl nucleotide binding,GO:0030554~adenyl nucleotide binding,GO:0032553~ribonucleotide binding,GO:0032555~purine ribonucleotide binding,GO:0032559~adenyl ribonucleoti…	IPR001806:Ras GTPase,IPR002078:RNA polymerase sigma factor 54, interaction,IPR003579:Ras small GTPase, Rab type,IPR005225:Small GTP-binding protein,IPR013753:Ras,IPR015598:Rab18
XM_317320	AgaP_AGAP008141	-1.362	-1.60333	"GO:0006525~arginine metabolic process,GO:0006526~arginine biosynthetic process,GO:0006591~ornithine metabolic process,GO:0008652~cellular amino acid biosynthetic process,GO:0009064~glutamine family amino acid metabolic process,GO:0009084~glutamine family amino acid biosynthetic process,GO:0009309~amine biosynthetic process,GO:0016053~organic acid biosynthetic process,GO:0042450~arginine biosynth…		GO:0004056~argininosuccinate lyase activity,GO:0016840~carbon-nitrogen lyase activity,GO:0016842~amidine-lyase activity	IPR000362:Fumarate lyase,IPR003031:Delta crystallin,IPR009049:Argininosuccinate lyase	aga00250:Alanine, aspartate and glutamate metabolism,aga00330:Arginine and proline metabolism
XM_312577	AgaP_AGAP002378	-1.365	-1.6835	"GO:0006163~purine nucleotide metabolic process,GO:0006164~purine nucleotide biosynthetic process,GO:0009150~purine ribonucleotide metabolic process,GO:0009152~purine ribonucleotide biosynthetic process,GO:0009165~nucleotide biosynthetic process,GO:0009259~ribonucleotide metabolic process,GO:0009260~ribonucleotide biosynthetic process,GO:0034404~nucleobase, nucleoside and nucleotide biosynthetic …		GO:0004018~N6-(1,2-dicarboxyethyl)AMP AMP-lyase (fumarate-forming) activity,GO:0016840~carbon-nitrogen lyase activity,GO:0016842~amidine-lyase activity	IPR000362:Fumarate lyase,IPR004769:Adenylosuccinate lyase,IPR019468:Adenylosuccinate lyase, C-terminal	aga00230:Purine metabolism,aga00250:Alanine, aspartate and glutamate metabolism
XM_315337	AgaP_AGAP005323	-1.37	-1.649	"GO:0055114~oxidation reduction		GO:0003884~D-amino-acid oxidase activity,GO:0016638~oxidoreductase activity, acting on the CH-NH2 group of donors,GO:0016641~oxidoreductase activity, acting on the CH-NH2 group of donors, oxygen as acceptor	IPR006076:FAD dependent oxidoreductase,IPR006181:D-amino acid oxidase, conserved site,IPR016040:NAD(P)-binding domain	aga00250:Alanine, aspartate and glutamate metabolism
XM_312972	AgaP_AGAP004097	-1.373	-1.516				IPR001753:Crotonase, core
XM_320407	AgaP_AGAP012122	-1.3755	-1.509	"GO:0006350~transcription		GO:0003899~DNA-directed RNA polymerase activity,GO:0016779~nucleotidyltransferase activity,GO:0034062~RNA polymerase activity	IPR005576:RNA polymerase Rpb7, N-terminal,IPR013238:RNA polymerase III, subunit Rpc25	aga00230:Purine metabolism,aga00240:Pyrimidine metabolism,aga03020:RNA polymerase
XM_314841	AgaP_AGAP008729	-1.381	-1.6	"GO:0006643~membrane lipid metabolic process,GO:0006665~sphingolipid metabolic process,GO:0006672~ceramide metabolic process,GO:0046519~sphingoid metabolic process	GO:0000139~Golgi membrane,GO:0005783~endoplasmic reticulum,GO:0005789~endoplasmic reticulum membrane,GO:0005794~Golgi apparatus,GO:0012505~endomembrane system,GO:0016021~integral to membrane,GO:0031090~organelle membrane,GO:0031224~intrinsic to membrane,GO:0042175~nuclear envelope-endoplasmic reticulum network,GO:0044431~Golgi apparatus part,GO:0044432~endoplasmic reticulum part	GO:0016811~hydrolase activity, acting on carbon-nitrogen (but not peptide) bonds, in linear amides	IPR008901:Alkaline phytoceramidase	aga00600:Sphingolipid metabolism
XM_309033	Chymotrypsin-1	-1.382	-1.534	"GO:0006508~proteolysis,GO:0007586~digestion	GO:0005576~extracellular region	GO:0004175~endopeptidase activity,GO:0004252~serine-type endopeptidase activity,GO:0008233~peptidase activity,GO:0008236~serine-type peptidase activity,GO:0017171~serine hydrolase activity,GO:0070011~peptidase activity, acting on L-amino acid peptides	IPR001254:Peptidase S1 and S6, chymotrypsin/Hap,IPR001314:Peptidase S1A, chymotrypsin,IPR018114:Peptidase S1/S6, chymotrypsin/Hap, active site
XM_001237169	AgaP_AGAP006725	-1.39	-1.573				IPR002018:Carboxylesterase, type B,IPR019819:Carboxylesterase type B, conserved site,IPR019826:Carboxylesterase type B, active site
XM_310144	AgaP_AGAP009546	-1.398	-1.755				IPR012913:Glucosidase II beta subunit-like
XM_558148	AgaP_AGAP010612; AgaP_AGAP010613	-1.399	-1.57	"GO:0006412~translation,GO:0006414~translational elongation	GO:0005853~eukaryotic translation elongation factor 1 complex	GO:0003746~translation elongation factor activity,GO:0008135~translation factor activity, nucleic acid binding	IPR001326:Translation elongation factor EF1B, beta/delta chains, conserved site,IPR014038:Translation elongation factor EF1B, beta and delta chains, guanine nucleotide exchange,IPR014717:Translation elongation factor EF1B/ribosomal protein S6,IPR018940:Elongation factor 1 beta central acidic region, eukaryote
XM_309320	AgaP_AGAP011329	-1.407	-1.566		GO:0005811~lipid particle		IPR002155:Thiolase,IPR016038:Thiolase-like, subgroup	aga00071:Fatty acid metabolism,aga00072:Synthesis and degradation of ketone bodies,aga00280:Valine, leucine and isoleucine degradation,aga00310:Lysine degradation,aga00380:Tryptophan metabolism,aga00620:Pyruvate metabolism,aga00640:Propanoate metabolism,aga00650:Butanoate metabolism,aga00900:Terpenoid backbone biosynthesis
XM_308086	AgaP_AGAP011050	-1.41	-1.532	"GO:0055114~oxidation reduction			IPR001395:Aldo/keto reductase,IPR018170:Aldo/keto reductase, conserved site
XM_320901	AgaP_AGAP002134	-1.421	-1.617				IPR001412:Aminoacyl-tRNA synthetase, class I, conserved site
XM_001238326	AgaP_AGAP012062	-1.424	-1.561
XM_308984	AgaP_AGAP006761	-1.4245	-1.741				IPR013320:Concanavalin A-like lectin/glucanase, subgroup,IPR017972:Cytochrome P450, conserved site
XM_308877	AgaP_AGAP006879	-1.432	-2.001	"GO:0006091~generation of precursor metabolites and energy,GO:0006119~oxidative phosphorylation,GO:0006163~purine nucleotide metabolic process,GO:0006164~purine nucleotide biosynthetic process,GO:0006754~ATP biosynthetic process,GO:0006793~phosphorus metabolic process,GO:0006796~phosphate metabolic process,GO:0006811~ion transport,GO:0006812~cation transport,GO:0006818~hydrogen transport,GO:00091…	GO:0000276~mitochondrial proton-transporting ATP synthase complex, coupling factor F(o),GO:0005739~mitochondrion,GO:0005740~mitochondrial envelope,GO:0005743~mitochondrial inner membrane,GO:0005753~mitochondrial proton-transporting ATP synthase complex,GO:0016469~proton-transporting two-sector ATPase complex,GO:0019866~organelle inner membrane,GO:0031090~organelle membrane,GO:0031966~mitochondria…	GO:0015077~monovalent inorganic cation transmembrane transporter activity,GO:0015078~hydrogen ion transmembrane transporter activity,GO:0022890~inorganic cation transmembrane transporter activity	IPR008386:ATPase, F0 complex, subunit E, mitochondrial
XM_310985	AgaP_AGAP000154	-1.436	-1.61				IPR000873:AMP-dependent synthetase and ligase
XM_001238452	AgaP_AGAP001816	-1.439	-1.581				IPR019265:Putative carnitine deficiency-associated protein
XM_317780	AgaP_AGAP007740	-1.441	-1.568	"GO:0006412~translation,GO:0006414~translational elongation	GO:0005840~ribosome,GO:0030529~ribonucleoprotein complex,GO:0043228~non-membrane-bounded organelle,GO:0043232~intracellular non-membrane-bounded organelle	GO:0003735~structural constituent of ribosome,GO:0005198~structural molecule activity	IPR001813:Ribosomal protein 60S,IPR001859:Ribosomal protein P2	aga03010:Ribosome
XM_312171	AgaP_AGAP002754	-1.4446	-1.564	"GO:0006412~translation	GO:0005840~ribosome,GO:0030529~ribonucleoprotein complex,GO:0043228~non-membrane-bounded organelle,GO:0043232~intracellular non-membrane-bounded organelle	GO:0003735~structural constituent of ribosome,GO:0005198~structural molecule activity	IPR001780:Ribosomal protein L35Ae,IPR018266:Ribosomal protein L35Ae, conserved site	aga03010:Ribosome
XM_313338	AgaP_AGAP003584	-1.448	-1.744	"GO:0055114~oxidation reduction		GO:0008270~zinc ion binding,GO:0043167~ion binding,GO:0043169~cation binding,GO:0046872~metal ion binding,GO:0046914~transition metal ion binding	IPR002085:Alcohol dehydrogenase superfamily, zinc-containing,IPR002328:Alcohol dehydrogenase, zinc-containing, conserved site,IPR013149:Alcohol dehydrogenase, zinc-binding,IPR013154:Alcohol dehydrogenase GroES-like
XM_316641	AgaP_AGAP006612	-1.461	-1.722	"GO:0006412~translation	GO:0005840~ribosome,GO:0030529~ribonucleoprotein complex,GO:0043228~non-membrane-bounded organelle,GO:0043232~intracellular non-membrane-bounded organelle	GO:0003735~structural constituent of ribosome,GO:0005198~structural molecule activity	IPR002673:Ribosomal protein L29e	aga03010:Ribosome
XM_308641	Nucleoside diphosphate kinase	-1.462	-1.524	"GO:0000087~M phase of mitotic cell cycle,GO:0000278~mitotic cell cycle,GO:0000279~M phase,GO:0000280~nuclear division,GO:0001667~ameboidal cell migration,GO:0006163~purine nucleotide metabolic process,GO:0006164~purine nucleotide biosynthetic process,GO:0006165~nucleoside diphosphate phosphorylation,GO:0006183~GTP biosynthetic process,GO:0006213~pyrimidine nucleoside metabolic process,GO:0006220…		GO:0000166~nucleotide binding,GO:0001882~nucleoside binding,GO:0001883~purine nucleoside binding,GO:0004550~nucleoside diphosphate kinase activity,GO:0005524~ATP binding,GO:0005525~GTP binding,GO:0008017~microtubule binding,GO:0008092~cytoskeletal protein binding,GO:0015631~tubulin binding,GO:0016776~phosphotransferase activity, phosphate group as acceptor,GO:0017076~purine nucleotide binding,GO:…	IPR001564:Nucleoside diphosphate kinase, core	aga00230:Purine metabolism,aga00240:Pyrimidine metabolism
XM_311056	AgaP_AGAP000096	-1.464	-1.677
XM_310474	AgaP_AGAP000604	-1.465	-2.052
XM_566006	AgaP_AGAP000375	-1.468	-1.538
XM_320683	AgaP_AGAP011833	-1.4855	-1.618				IPR001753:Crotonase, core,IPR018376:Enoyl-CoA hydratase/isomerase, conserved site	aga00062:Fatty acid elongation in mitochondria,aga00071:Fatty acid metabolism,aga00280:Valine, leucine and isoleucine degradation,aga00310:Lysine degradation,aga00380:Tryptophan metabolism,aga00410:beta-Alanine metabolism,aga00640:Propanoate metabolism,aga00650:Butanoate metabolism,aga00903:Limonene and pinene degradation
XM_312018	AgaP_AGAP002892	-1.501	-1.18			GO:0000166~nucleotide binding	IPR000504:RNA recognition motif, RNP-1,IPR012677:Nucleotide-binding, alpha-beta plait
XM_317131	AgaP_AGAP008330	-1.502	-1.25			GO:0000166~nucleotide binding,GO:0005525~GTP binding,GO:0017076~purine nucleotide binding,GO:0019001~guanyl nucleotide binding,GO:0032553~ribonucleotide binding,GO:0032555~purine ribonucleotide binding,GO:0032561~guanyl ribonucleotide binding	IPR002917:GTP-binding protein, HSR1-related,IPR006073:GTP1/OBG
XM_319329	AgaP_AGAP010159	-1.502	-1.252	"GO:0006213~pyrimidine nucleoside metabolic process,GO:0006220~pyrimidine nucleotide metabolic process,GO:0009116~nucleoside metabolic process,GO:0009120~deoxyribonucleoside metabolic process,GO:0009141~nucleoside triphosphate metabolic process,GO:0009147~pyrimidine nucleoside triphosphate metabolic process,GO:0009200~deoxyribonucleoside triphosphate metabolic process,GO:0009211~pyrimidine deoxyr…		GO:0004170~dUTP diphosphatase activity,GO:0047429~nucleoside-triphosphate diphosphatase activity	IPR008180:DeoxyUTP pyrophosphatase,IPR008181:DeoxyUTP pyrophosphatase subfamily 1	aga00240:Pyrimidine metabolism
XM_321155	AgaP_AGAP001910	-1.503	-1.555	"GO:0006412~translation,GO:0010941~regulation of cell death,GO:0042981~regulation of apoptosis,GO:0043066~negative regulation of apoptosis,GO:0043067~regulation of programmed cell death,GO:0043069~negative regulation of programmed cell death,GO:0043523~regulation of neuron apoptosis,GO:0043524~negative regulation of neuron apoptosis,GO:0060548~negative regulation of cell death	GO:0005811~lipid particle,GO:0005840~ribosome,GO:0015935~small ribosomal subunit,GO:0016363~nuclear matrix,GO:0030529~ribonucleoprotein complex,GO:0031974~membrane-enclosed lumen,GO:0031981~nuclear lumen,GO:0033279~ribosomal subunit,GO:0034399~nuclear periphery,GO:0043228~non-membrane-bounded organelle,GO:0043232~intracellular non-membrane-bounded organelle,GO:0043233~organelle lumen,GO:0070013~i…	GO:0000702~oxidized base lesion DNA N-glycosylase activity,GO:0003723~RNA binding,GO:0003735~structural constituent of ribosome,GO:0003906~DNA-(apurinic or apyrimidinic site) lyase activity,GO:0005198~structural molecule activity,GO:0008534~oxidized purine base lesion DNA N-glycosylase activity,GO:0016799~hydrolase activity, hydrolyzing N-glycosyl compounds,GO:0019104~DNA N-glycosylase activity	IPR001351:Ribosomal protein S3, C-terminal,IPR004044:K Homology, type 2,IPR004087:K Homology,IPR005703:Ribosomal protein S3, eukaryotic/archaeal,IPR018280:Ribosomal protein S3, conserved site	aga03010:Ribosome
XM_320718	AgaP_AGAP011798	-1.504	-1.239	"GO:0006631~fatty acid metabolic process,GO:0006635~fatty acid beta-oxidation,GO:0009062~fatty acid catabolic process,GO:0016042~lipid catabolic process,GO:0016054~organic acid catabolic process,GO:0019395~fatty acid oxidation,GO:0030258~lipid modification,GO:0034440~lipid oxidation,GO:0044242~cellular lipid catabolic process,GO:0046395~carboxylic acid catabolic process	GO:0005777~peroxisome,GO:0042579~microbody	GO:0000166~nucleotide binding,GO:0001882~nucleoside binding,GO:0001883~purine nucleoside binding,GO:0003995~acyl-CoA dehydrogenase activity,GO:0003997~acyl-CoA oxidase activity,GO:0009055~electron carrier activity,GO:0016634~oxidoreductase activity, acting on the CH-CH group of donors, oxygen as acceptor,GO:0017076~purine nucleotide binding,GO:0030554~adenyl nucleotide binding,GO:0048037~cofactor…	IPR001412:Aminoacyl-tRNA synthetase, class I, conserved site,IPR002655:Acyl-CoA oxidase, C-terminal,IPR006091:Acyl-CoA oxidase/dehydrogenase, central region,IPR012258:Acyl-CoA oxidase,IPR013764:Acyl-CoA oxidase/dehydrogenase, type1/2, C-terminal,IPR013786:Acyl-CoA dehydrogenase/oxidase, N-terminal	aga00071:Fatty acid metabolism,aga00592:alpha-Linolenic acid metabolism,aga01040:Biosynthesis of unsaturated fatty acids
XM_001688387	AgaP_AGAP003628	-1.505	-1.045	"GO:0009166~nucleotide catabolic process,GO:0034655~nucleobase, nucleoside, nucleotide and nucleic acid catabolic process,GO:0034656~nucleobase, nucleoside and nucleotide catabolic process,GO:0044270~nitrogen compound catabolic process			IPR006179:5'-Nucleotidase and apyrase,IPR008334:5'-Nucleotidase, C-terminal
XM_308336	AgaP_AGAP007543	-1.505	-1.25	"GO:0019725~cellular homeostasis,GO:0042592~homeostatic process,GO:0045454~cell redox homeostasis		GO:0004601~peroxidase activity,GO:0016209~antioxidant activity,GO:0016684~oxidoreductase activity, acting on peroxide as acceptor	IPR000866:Alkyl hydroperoxide reductase/ Thiol specific antioxidant/ Mal allergen,IPR012335:Thioredoxin fold,IPR017936:Thioredoxin-like,IPR019479:Peroxiredoxin, C-terminal
XM_311559	AgaP_AGAP010387	-1.505	1.005			GO:0019842~vitamin binding,GO:0030170~pyridoxal phosphate binding,GO:0048037~cofactor binding,GO:0070279~vitamin B6 binding	IPR000192:Aminotransferase, class V/Cysteine desulfurase,IPR015421:Pyridoxal phosphate-dependent transferase, major region, subdomain 1
XM_315644	AgaP_AGAP005630	-1.505	-1.254			GO:0000166~nucleotide binding,GO:0001882~nucleoside binding,GO:0001883~purine nucleoside binding,GO:0005524~ATP binding,GO:0017076~purine nucleotide binding,GO:0030554~adenyl nucleotide binding,GO:0032553~ribonucleotide binding,GO:0032555~purine ribonucleotide binding,GO:0032559~adenyl ribonucleotide binding	IPR003338:ATPase, AAA-type, VAT, N-terminal,IPR003593:ATPase, AAA+ type, core,IPR003959:ATPase, AAA-type, core,IPR003960:ATPase, AAA-type, conserved site,IPR004201:Cell division protein 48, CDC48, domain 2,IPR005938:ATPase, AAA-type, CDC48,IPR009010:Aspartate decarboxylase-like fold,IPR015415:Vps4 oligomerisation, C-terminal
XM_316539	AgaP_AGAP006511	-1.505	-1.088	"GO:0000902~cell morphogenesis,GO:0000904~cell morphogenesis involved in differentiation,GO:0003002~regionalization,GO:0006325~chromatin organization,GO:0006342~chromatin silencing,GO:0006355~regulation of transcription, DNA-dependent,GO:0006476~protein amino acid deacetylation,GO:0006479~protein amino acid methylation,GO:0006730~one-carbon metabolic process,GO:0007350~blastoderm segmentation,GO:…	GO:0000785~chromatin,GO:0005654~nucleoplasm,GO:0005694~chromosome,GO:0031519~PcG protein complex,GO:0031523~Myb complex,GO:0031974~membrane-enclosed lumen,GO:0031981~nuclear lumen,GO:0034708~methyltransferase complex,GO:0035097~histone methyltransferase complex,GO:0035098~ESC/E(Z) complex,GO:0043228~non-membrane-bounded organelle,GO:0043232~intracellular non-membrane-bounded organelle,GO:0043233~…	GO:0004407~histone deacetylase activity,GO:0016811~hydrolase activity, acting on carbon-nitrogen (but not peptide) bonds, in linear amides,GO:0019213~deacetylase activity,GO:0033558~protein deacetylase activity	IPR000286:Histone deacetylase superfamily,IPR003084:Histone deacetylase	aga04330:Notch signaling pathway
XM_001238804	AgaP_AGAP000627	-1.506	-1.537	"GO:0006468~protein amino acid phosphorylation,GO:0006793~phosphorus metabolic process,GO:0006796~phosphate metabolic process,GO:0016310~phosphorylation		GO:0000166~nucleotide binding,GO:0001882~nucleoside binding,GO:0001883~purine nucleoside binding,GO:0004672~protein kinase activity,GO:0004674~protein serine/threonine kinase activity,GO:0005524~ATP binding,GO:0017076~purine nucleotide binding,GO:0030554~adenyl nucleotide binding,GO:0032553~ribonucleotide binding,GO:0032555~purine ribonucleotide binding,GO:0032559~adenyl ribonucleotide binding	IPR000719:Protein kinase, core,IPR008271:Serine/threonine protein kinase, active site,IPR017441:Protein kinase, ATP binding site,IPR017442:Serine/threonine protein kinase-related	aga04340:Hedgehog signaling pathway,aga04711:Circadian rhythm
XM_317882	AgaP_AGAP011423	-1.506	-1.482	"GO:0006508~proteolysis,GO:0009057~macromolecule catabolic process,GO:0030163~protein catabolic process,GO:0044257~cellular protein catabolic process,GO:0044265~cellular macromolecule catabolic process,GO:0051603~proteolysis involved in cellular protein catabolic process	GO:0000502~proteasome complex,GO:0005829~cytosol,GO:0005839~proteasome core complex	GO:0004175~endopeptidase activity,GO:0004298~threonine-type endopeptidase activity,GO:0008233~peptidase activity,GO:0070003~threonine-type peptidase activity,GO:0070011~peptidase activity, acting on L-amino acid peptides	IPR000243:Peptidase T1A, proteasome beta-subunit,IPR001353:Proteasome, alpha and beta subunits,IPR001353:Proteasome, subunit alpha/beta,IPR016050:Proteasome, beta-type subunit, conserved site	aga03050:Proteasome
XM_565496	AgaP_AGAP006710	-1.506	-1.8955	"GO:0006508~proteolysis		GO:0004175~endopeptidase activity,GO:0004252~serine-type endopeptidase activity,GO:0008233~peptidase activity,GO:0008236~serine-type peptidase activity,GO:0017171~serine hydrolase activity,GO:0070011~peptidase activity, acting on L-amino acid peptides	IPR001254:Peptidase S1 and S6, chymotrypsin/Hap,IPR001314:Peptidase S1A, chymotrypsin,IPR018114:Peptidase S1/S6, chymotrypsin/Hap, active site
XM_001689111	AgaP_AGAP009836	-1.507	-1.315				IPR012981:Nop17p
XM_310154	AgaP_AGAP009537	-1.507	-1.457	"GO:0006091~generation of precursor metabolites and energy,GO:0022900~electron transport chain,GO:0055114~oxidation reduction	GO:0005739~mitochondrion,GO:0070469~respiratory chain	GO:0005506~iron ion binding,GO:0009055~electron carrier activity,GO:0020037~heme binding,GO:0043167~ion binding,GO:0043169~cation binding,GO:0046872~metal ion binding,GO:0046906~tetrapyrrole binding,GO:0046914~transition metal ion binding	IPR002327:Cytochrome c, class IA/ IB,IPR003088:Cytochrome c, class I,IPR009056:Cytochrome c, monohaem
XM_316223	AgaP_AGAP006165	-1.508	-1.06			GO:0000166~nucleotide binding,GO:0001882~nucleoside binding,GO:0001883~purine nucleoside binding,GO:0003677~DNA binding,GO:0004386~helicase activity,GO:0005524~ATP binding,GO:0017076~purine nucleotide binding,GO:0030554~adenyl nucleotide binding,GO:0032553~ribonucleotide binding,GO:0032555~purine ribonucleotide binding,GO:0032559~adenyl ribonucleotide binding	IPR000330:SNF2-related,IPR001005:SANT, DNA-binding,IPR001650:DNA/RNA helicase, C-terminal,IPR006562:HSA,IPR013999:HAS subgroup,IPR014001:DEAD-like helicase, N-terminal,IPR014012:Helicase/SANT-associated, DNA binding,IPR014021:Helicase, superfamily 1 and 2, ATP-binding,IPR017877:MYB-like
XM_552774	AgaP_AGAP008897	-1.508	-1.678
XM_313713	AgaP_AGAP004428	-1.509	-1.063				IPR000782:FAS1 domain,IPR011489:EMI domain
XM_001237616	AgaP_AGAP008795	-1.51	-1.256			GO:0008270~zinc ion binding,GO:0043167~ion binding,GO:0043169~cation binding,GO:0046872~metal ion binding,GO:0046914~transition metal ion binding	IPR012934:Zinc finger, AD-type
XM_312655	AgaP_AGAP002317	-1.51	-1.843			GO:0043167~ion binding,GO:0043169~cation binding	IPR006046:Glycoside hydrolase family 13,IPR006047:Glycosyl hydrolase, family 13, catalytic region,IPR006048:Alpha-amylase, C-terminal all beta,IPR006589:Glycosyl hydrolase, family 13, subfamily, catalytic region,IPR013780:Glycosyl hydrolase, family 13, all-beta,IPR013781:Glycoside hydrolase, subgroup, catalytic core
XM_315869	AgaP_AGAP005844	-1.511	-1.329				IPR019438:Protein of unknown function DUF2419
XM_317896	AgaP_AGAP011413	-1.511	-1.195				IPR006941:Ribonuclease CAF1	aga03018:RNA degradation
XM_555472	AgaP_AGAP007997	-1.511	-1.287
XM_309223	AgaP_AGAP001027	-1.514	-1.281	"GO:0055085~transmembrane transport	GO:0016021~integral to membrane,GO:0031224~intrinsic to membrane		IPR003663:Sugar/inositol transporter,IPR005828:General substrate transporter,IPR005829:Sugar transporter, conserved site
XM_316460	AgaP_AGAP006422	-1.514	-1.761			GO:0043167~ion binding,GO:0043169~cation binding	IPR001360:Glycoside hydrolase, family 1,IPR013781:Glycoside hydrolase, subgroup, catalytic core,IPR018120:Glycoside hydrolase, family 1, active site
XM_320387	Eukaryotic translation initiation factor 3 subunit B	-1.514	-1.17467	"GO:0006412~translation,GO:0006413~translational initiation,GO:0006417~regulation of translation,GO:0006446~regulation of translational initiation,GO:0010608~posttranscriptional regulation of gene expression,GO:0032268~regulation of cellular protein metabolic process	GO:0005852~eukaryotic translation initiation factor 3 complex	GO:0000166~nucleotide binding,GO:0003723~RNA binding,GO:0003743~translation initiation factor activity,GO:0008135~translation factor activity, nucleic acid binding	IPR000504:RNA recognition motif, RNP-1,IPR011400:Translation initiation factor eIF-3b,IPR012677:Nucleotide-binding, alpha-beta plait,IPR013979:Eukaryotic translation initiation factor 2A, central region,IPR015943:WD40/YVTN repeat-like,IPR019775:WD40 repeat, conserved site
XM_321156	AgaP_AGAP001909	-1.514	-1.241	"GO:0006468~protein amino acid phosphorylation,GO:0006793~phosphorus metabolic process,GO:0006796~phosphate metabolic process,GO:0016310~phosphorylation		GO:0000166~nucleotide binding,GO:0001882~nucleoside binding,GO:0001883~purine nucleoside binding,GO:0004672~protein kinase activity,GO:0005524~ATP binding,GO:0005543~phospholipid binding,GO:0008289~lipid binding,GO:0017076~purine nucleotide binding,GO:0030554~adenyl nucleotide binding,GO:0032553~ribonucleotide binding,GO:0032555~purine ribonucleotide binding,GO:0032559~adenyl ribonucleotide bindi…	IPR000719:Protein kinase, core,IPR001683:Phox-like,IPR007330:MIT,IPR017442:Serine/threonine protein kinase-related
XM_320065	AgaP_AGAP009271	-1.515	-1.506	"GO:0006508~proteolysis,GO:0009057~macromolecule catabolic process,GO:0030163~protein catabolic process,GO:0044257~cellular protein catabolic process,GO:0044265~cellular macromolecule catabolic process,GO:0051603~proteolysis involved in cellular protein catabolic process	GO:0000502~proteasome complex,GO:0005829~cytosol,GO:0005839~proteasome core complex	GO:0004175~endopeptidase activity,GO:0004298~threonine-type endopeptidase activity,GO:0008233~peptidase activity,GO:0070003~threonine-type peptidase activity,GO:0070011~peptidase activity, acting on L-amino acid peptides	IPR000243:Peptidase T1A, proteasome beta-subunit,IPR001353:Proteasome, alpha and beta subunits,IPR001353:Proteasome, subunit alpha/beta,IPR016050:Proteasome, beta-type subunit, conserved site	aga03050:Proteasome
XM_317442	AgaP_AGAP008017	-1.516	-1.058			GO:0003677~DNA binding,GO:0008270~zinc ion binding,GO:0043167~ion binding,GO:0043169~cation binding,GO:0046872~metal ion binding,GO:0046914~transition metal ion binding	IPR001487:Bromodomain,IPR001739:Methyl-CpG DNA binding,IPR001965:Zinc finger, PHD-type,IPR004022:DDT family,IPR018359:Bromodomain, conserved site,IPR018501:DDT superfamily,IPR019787:Zinc finger, PHD-finger
XM_310854	AgaP_AGAP000264	-1.517	-1.469
XM_317338	AgaP_AGAP008118	-1.518	-1.222	"GO:0006468~protein amino acid phosphorylation,GO:0006793~phosphorus metabolic process,GO:0006796~phosphate metabolic process,GO:0016310~phosphorylation		GO:0000166~nucleotide binding,GO:0001882~nucleoside binding,GO:0001883~purine nucleoside binding,GO:0004672~protein kinase activity,GO:0004674~protein serine/threonine kinase activity,GO:0005524~ATP binding,GO:0017076~purine nucleotide binding,GO:0030554~adenyl nucleotide binding,GO:0032553~ribonucleotide binding,GO:0032555~purine ribonucleotide binding,GO:0032559~adenyl ribonucleotide binding	IPR000719:Protein kinase, core,IPR002290:Serine/threonine protein kinase,IPR008271:Serine/threonine protein kinase, active site,IPR017441:Protein kinase, ATP binding site,IPR017442:Serine/threonine protein kinase-related
XM_321163	AgaP_AGAP001903	-1.518	-1.521	"GO:0005996~monosaccharide metabolic process,GO:0006006~glucose metabolic process,GO:0006007~glucose catabolic process,GO:0006091~generation of precursor metabolites and energy,GO:0006096~glycolysis,GO:0006108~malate metabolic process,GO:0016052~carbohydrate catabolic process,GO:0019318~hexose metabolic process,GO:0019320~hexose catabolic process,GO:0043648~dicarboxylic acid metabolic process,GO:…	GO:0005811~lipid particle	GO:0016615~malate dehydrogenase activity,GO:0030060~L-malate dehydrogenase activity	IPR001236:Lactate/malate dehydrogenase,IPR001557:L-lactate/malate dehydrogenase,IPR010097:Malate dehydrogenase, NAD-dependent, eukaryotes and gamma proteobacteria,IPR015955:Lactate dehydrogenase/glycoside hydrolase, family 4, C-terminal,IPR016040:NAD(P)-binding domain	aga00020:Citrate cycle (TCA cycle),aga00620:Pyruvate metabolism,aga00630:Glyoxylate and dicarboxylate metabolism
XM_311196	AgaP_AGAP000670	-1.519	-1.695	"GO:0010035~response to inorganic substance,GO:0010038~response to metal ion			IPR002052:N-6 adenine-specific DNA methylase, conserved site,IPR004323:Divalent ion tolerance protein, CutA1
XM_551626	AgaP_AGAP001219; AgaP_AGAP001218	-1.519	-1.316	"GO:0006461~protein complex assembly,GO:0034621~cellular macromolecular complex subunit organization,GO:0034622~cellular macromolecular complex assembly,GO:0043623~cellular protein complex assembly,GO:0043933~macromolecular complex subunit organization,GO:0051258~protein polymerization,GO:0065003~macromolecular complex assembly,GO:0070271~protein complex biogenesis		GO:0000166~nucleotide binding,GO:0005525~GTP binding,GO:0017076~purine nucleotide binding,GO:0019001~guanyl nucleotide binding,GO:0032553~ribonucleotide binding,GO:0032555~purine ribonucleotide binding,GO:0032561~guanyl ribonucleotide binding	IPR003008:Tubulin/FtsZ, GTPase domain
XM_309345	Alkaline phosphatase	-1.5195	-1.903			GO:0000287~magnesium ion binding,GO:0004035~alkaline phosphatase activity,GO:0008270~zinc ion binding,GO:0016791~phosphatase activity,GO:0043167~ion binding,GO:0043169~cation binding,GO:0046872~metal ion binding,GO:0046914~transition metal ion binding	IPR001952:Alkaline phosphatase,IPR017849:Alkaline phosphatase-like, alpha/beta/alpha,IPR018299:Alkaline phosphatase, active site
XM_311991	AgaP_AGAP002914	-1.52	-1.618	"GO:0005996~monosaccharide metabolic process,GO:0006012~galactose metabolic process,GO:0006793~phosphorus metabolic process,GO:0006796~phosphate metabolic process,GO:0016310~phosphorylation,GO:0019318~hexose metabolic process,GO:0046835~carbohydrate phosphorylation		GO:0000166~nucleotide binding,GO:0001882~nucleoside binding,GO:0001883~purine nucleoside binding,GO:0004335~galactokinase activity,GO:0005524~ATP binding,GO:0017076~purine nucleotide binding,GO:0019200~carbohydrate kinase activity,GO:0030554~adenyl nucleotide binding,GO:0032553~ribonucleotide binding,GO:0032555~purine ribonucleotide binding,GO:0032559~adenyl ribonucleotide binding	IPR000705:Galactokinase,IPR006203:GHMP kinase, ATP-binding, conserved site,IPR006204:GHMP kinase,IPR006206:Mevalonate and galactokinase,IPR013750:GHMP kinase, C-terminal,IPR014721:Ribosomal protein S5 domain 2-type fold,IPR019539:Galactokinase galactose-binding domain,IPR019741:Galactokinase, conserved site	aga00052:Galactose metabolism,aga00520:Amino sugar and nucleotide sugar metabolism
XM_001238279	AgaP_AGAP012292	-1.521	-1.646	"GO:0055114~oxidation reduction		GO:0005506~iron ion binding,GO:0009055~electron carrier activity,GO:0020037~heme binding,GO:0043167~ion binding,GO:0043169~cation binding,GO:0046872~metal ion binding,GO:0046906~tetrapyrrole binding,GO:0046914~transition metal ion binding	IPR001128:Cytochrome P450,IPR002401:Cytochrome P450, E-class, group I,IPR017972:Cytochrome P450, conserved site,IPR017973:Cytochrome P450, C-terminal region	aga00591:Linoleic acid metabolism,aga00830:Retinol metabolism,aga00980:Metabolism of xenobiotics by cytochrome P450,aga00982:Drug metabolism,aga00983:Drug metabolism
XM_315969	AgaP_AGAP005939	-1.522	-1.149	"GO:0006259~DNA metabolic process,GO:0006281~DNA repair,GO:0006974~response to DNA damage stimulus,GO:0033554~cellular response to stress		GO:0000287~magnesium ion binding,GO:0003677~DNA binding,GO:0003684~damaged DNA binding,GO:0003887~DNA-directed DNA polymerase activity,GO:0016779~nucleotidyltransferase activity,GO:0034061~DNA polymerase activity,GO:0043167~ion binding,GO:0043169~cation binding,GO:0046872~metal ion binding	IPR001126:DNA-repair protein, UmuC-like,IPR001357:BRCT,IPR012112:DNA repair protein, Rev1,IPR017963:DNA-repair protein, UmuC-like, N-terminal
XM_319738	Glutamine synthetase	-1.522	-1.267	"GO:0006541~glutamine metabolic process,GO:0006542~glutamine biosynthetic process,GO:0008652~cellular amino acid biosynthetic process,GO:0009064~glutamine family amino acid metabolic process,GO:0009084~glutamine family amino acid biosynthetic process,GO:0009309~amine biosynthetic process,GO:0016053~organic acid biosynthetic process,GO:0044271~nitrogen compound biosynthetic process,GO:0046394~carb…		GO:0004356~glutamate-ammonia ligase activity,GO:0016211~ammonia ligase activity,GO:0016879~ligase activity, forming carbon-nitrogen bonds,GO:0016880~acid-ammonia (or amide) ligase activity	IPR008146:Glutamine synthetase, catalytic region,IPR008147:Glutamine synthetase, beta-Grasp,IPR014746:Glutamine synthetase/guanido kinase, catalytic region	aga00250:Alanine, aspartate and glutamate metabolism,aga00330:Arginine and proline metabolism,aga00910:Nitrogen metabolism
XM_316087	AgaP_AGAP006040	-1.52233	-1.46767		GO:0005829~cytosol,GO:0016021~integral to membrane,GO:0031224~intrinsic to membrane		IPR007248:Mpv17/PMP22
XM_314165	Protein kintoun	-1.52367	-1.302				IPR012981:Nop17p
XM_312272	AgaP_AGAP002653	-1.52425	-1.45625	"GO:0006399~tRNA metabolic process,GO:0006412~translation,GO:0006418~tRNA aminoacylation for protein translation,GO:0006432~phenylalanyl-tRNA aminoacylation,GO:0034660~ncRNA metabolic process,GO:0043038~amino acid activation,GO:0043039~tRNA aminoacylation		GO:0000166~nucleotide binding,GO:0001882~nucleoside binding,GO:0001883~purine nucleoside binding,GO:0004812~aminoacyl-tRNA ligase activity,GO:0004826~phenylalanine-tRNA ligase activity,GO:0005524~ATP binding,GO:0016875~ligase activity, forming carbon-oxygen bonds,GO:0016876~ligase activity, forming aminoacyl-tRNA and related compounds,GO:0017076~purine nucleotide binding,GO:0030554~adenyl nucleot…	IPR002319:Phenylalanyl-tRNA synthetase, class IIc-related,IPR004529:Phenylalanyl-tRNA synthetase, class IIc, alpha subunit,IPR006195:Aminoacyl-tRNA synthetase, class II, conserved region,IPR018157:Phenylalanyl-tRNA synthetase, class IIc, C-terminal	aga00970:Aminoacyl-tRNA biosynthesis
XM_321135	AgaP_AGAP001928	-1.525	-1.122	"GO:0006323~DNA packaging,GO:0006325~chromatin organization,GO:0006333~chromatin assembly or disassembly,GO:0006334~nucleosome assembly,GO:0031497~chromatin assembly,GO:0034621~cellular macromolecular complex subunit organization,GO:0034622~cellular macromolecular complex assembly,GO:0034728~nucleosome organization,GO:0043933~macromolecular complex subunit organization,GO:0051276~chromosome organ…			IPR002164:Nucleosome assembly protein (NAP)
XM_312337	AgaP_AGAP002599	-1.526	-1.29				IPR000626:Ubiquitin,IPR019954:Ubiquitin conserved site,IPR019955:Ubiquitin supergroup,IPR019956:Ubiquitin subgroup
XM_001688115	AgaP_AGAP000961	-1.527	-2.146				IPR001660:Sterile alpha motif SAM,IPR013761:Sterile alpha motif-type
XM_001688288	AgaP_AGAP003439	-1.527	-1.065				IPR000210:BTB/POZ-like,IPR007588:Zinc finger, FLYWCH-type,IPR011333:BTB/POZ fold,IPR013069:BTB/POZ,IPR018379:BEN domain
XM_308800	Heat shock protein 83	-1.528	-1.108	"GO:0006457~protein folding		GO:0000166~nucleotide binding,GO:0001882~nucleoside binding,GO:0001883~purine nucleoside binding,GO:0005524~ATP binding,GO:0017076~purine nucleotide binding,GO:0030554~adenyl nucleotide binding,GO:0032553~ribonucleotide binding,GO:0032555~purine ribonucleotide binding,GO:0032559~adenyl ribonucleotide binding,GO:0051082~unfolded protein binding	IPR001404:Heat shock protein Hsp90,IPR003594:ATP-binding region, ATPase-like,IPR019805:Heat shock protein Hsp90, conserved site	aga04914:Progesterone-mediated oocyte maturation
XM_310554	AgaP_AGAP000532	-1.528	-1.625			GO:0008270~zinc ion binding,GO:0043167~ion binding,GO:0043169~cation binding,GO:0046872~metal ion binding,GO:0046914~transition metal ion binding	IPR000286:Histone deacetylase superfamily,IPR001607:Zinc finger, UBP-type
XM_320446	AgaP_AGAP012081	-1.528	-1.451	"GO:0006091~generation of precursor metabolites and energy,GO:0006119~oxidative phosphorylation,GO:0006163~purine nucleotide metabolic process,GO:0006164~purine nucleotide biosynthetic process,GO:0006754~ATP biosynthetic process,GO:0006793~phosphorus metabolic process,GO:0006796~phosphate metabolic process,GO:0006811~ion transport,GO:0006812~cation transport,GO:0006818~hydrogen transport,GO:00091…	GO:0016469~proton-transporting two-sector ATPase complex,GO:0033178~proton-transporting two-sector ATPase complex, catalytic domain,GO:0045259~proton-transporting ATP synthase complex,GO:0045261~proton-transporting ATP synthase complex, catalytic core F(1)	GO:0008553~hydrogen-exporting ATPase activity, phosphorylative mechanism,GO:0015077~monovalent inorganic cation transmembrane transporter activity,GO:0015078~hydrogen ion transmembrane transporter activity,GO:0015399~primary active transmembrane transporter activity,GO:0015405~P-P-bond-hydrolysis-driven transmembrane transporter activity,GO:0015662~ATPase activity, coupled to transmembrane moveme…	IPR000194:ATPase, F1/V1/A1 complex, alpha/beta subunit, nucleotide-binding domain,IPR004100:ATPase, F1/V1/A1 complex, alpha/beta subunit, N-terminal,IPR005722:ATPase, F1 complex, beta subunit	aga00190:Oxidative phosphorylation
XM_318082	AgaP_AGAP004739	-1.529	-1.219	"GO:0001522~pseudouridine synthesis,GO:0006396~RNA processing,GO:0009451~RNA modification		GO:0003723~RNA binding,GO:0009982~pseudouridine synthase activity,GO:0016866~intramolecular transferase activity	IPR002478:PUA,IPR002501:Pseudouridine synthase II, TruB, N-terminal,IPR004521:Uncharacterized domain 2,IPR004802:Pseudouridine synthase, putative,IPR012960:DKCLD
XM_320947	AgaP_AGAP002092	-1.529	-1.302	"GO:0007242~intracellular signaling cascade,GO:0007264~small GTPase mediated signal transduction,GO:0008104~protein localization,GO:0015031~protein transport,GO:0045184~establishment of protein localization		GO:0000166~nucleotide binding,GO:0005525~GTP binding,GO:0017076~purine nucleotide binding,GO:0019001~guanyl nucleotide binding,GO:0032553~ribonucleotide binding,GO:0032555~purine ribonucleotide binding,GO:0032561~guanyl ribonucleotide binding	IPR001806:Ras GTPase,IPR003579:Ras small GTPase, Rab type,IPR005225:Small GTP-binding protein,IPR013753:Ras
XM_317503	AgaP_AGAP007967	-1.53	-1.2			GO:0000166~nucleotide binding,GO:0001882~nucleoside binding,GO:0001883~purine nucleoside binding,GO:0004756~selenide, water dikinase activity,GO:0005524~ATP binding,GO:0016781~phosphotransferase activity, paired acceptors,GO:0017076~purine nucleotide binding,GO:0030554~adenyl nucleotide binding,GO:0032553~ribonucleotide binding,GO:0032555~purine ribonucleotide binding,GO:0032559~adenyl ribonucleo…	IPR000728:AIR synthase related protein,IPR004536:Selenide water dikinase,IPR010918:AIR synthase related protein, C-terminal	aga00450:Selenoamino acid metabolism
XM_001689071	AgaP_AGAP004008	-1.531	1.015	"GO:0006468~protein amino acid phosphorylation,GO:0006793~phosphorus metabolic process,GO:0006796~phosphate metabolic process,GO:0016310~phosphorylation		GO:0000166~nucleotide binding,GO:0001882~nucleoside binding,GO:0001883~purine nucleoside binding,GO:0004672~protein kinase activity,GO:0005524~ATP binding,GO:0017076~purine nucleotide binding,GO:0030554~adenyl nucleotide binding,GO:0032553~ribonucleotide binding,GO:0032555~purine ribonucleotide binding,GO:0032559~adenyl ribonucleotide binding	IPR000719:Protein kinase, core
XM_315020	Transporter	-1.531	-1.136	"GO:0006836~neurotransmitter transport	GO:0005886~plasma membrane,GO:0005887~integral to plasma membrane,GO:0016021~integral to membrane,GO:0031224~intrinsic to membrane,GO:0031226~intrinsic to plasma membrane,GO:0044459~plasma membrane part	GO:0005326~neurotransmitter transporter activity,GO:0005328~neurotransmitter:sodium symporter activity,GO:0015293~symporter activity,GO:0015294~solute:cation symporter activity,GO:0015370~solute:sodium symporter activity	IPR000175:Sodium:neurotransmitter symporter
XM_320491	AgaP_AGAP012029	-1.531	-1.226				IPR001680:WD40 repeat,IPR015943:WD40/YVTN repeat-like,IPR017986:WD40 repeat, region,IPR019781:WD40 repeat, subgroup,IPR019782:WD40 repeat 2
XM_320278	AgaP_AGAP012261	-1.5315	-1.4785	"GO:0005996~monosaccharide metabolic process,GO:0006012~galactose metabolic process,GO:0019318~hexose metabolic process		GO:0003978~UDP-glucose 4-epimerase activity,GO:0016854~racemase and epimerase activity,GO:0016857~racemase and epimerase activity, acting on carbohydrates and derivatives,GO:0048037~cofactor binding,GO:0050662~coenzyme binding	IPR001509:NAD-dependent epimerase/dehydratase,IPR005886:UDP-glucose 4-epimerase,IPR008089:Nucleotide sugar epimerase,IPR016040:NAD(P)-binding domain	aga00052:Galactose metabolism,aga00520:Amino sugar and nucleotide sugar metabolism
XM_318516	AgaP_AGAP010792	-1.532	-1.448			GO:0048037~cofactor binding,GO:0050662~coenzyme binding	IPR001509:NAD-dependent epimerase/dehydratase,IPR016040:NAD(P)-binding domain	aga00190:Oxidative phosphorylation
XM_309174	AgaP_AGAP000978	-1.534	-1.334	"GO:0000070~mitotic sister chromatid segregation,GO:0000087~M phase of mitotic cell cycle,GO:0000226~microtubule cytoskeleton organization,GO:0000278~mitotic cell cycle,GO:0000279~M phase,GO:0000280~nuclear division,GO:0000819~sister chromatid segregation,GO:0006259~DNA metabolic process,GO:0006260~DNA replication,GO:0006261~DNA-dependent DNA replication,GO:0006270~DNA replication initiation,GO:0…	GO:0000228~nuclear chromosome,GO:0000808~origin recognition complex,GO:0005664~nuclear origin of replication recognition complex,GO:0005694~chromosome,GO:0043228~non-membrane-bounded organelle,GO:0043232~intracellular non-membrane-bounded organelle,GO:0044427~chromosomal part,GO:0044454~nuclear chromosome part
XM_308556	Ribosome biogenesis protein WDR12 homolog	-1.536	-1.291	"GO:0000463~maturation of LSU-rRNA from tricistronic rRNA transcript (SSU-rRNA, 5.8S rRNA, LSU-rRNA),GO:0000470~maturation of LSU-rRNA,GO:0006364~rRNA processing,GO:0006396~RNA processing,GO:0016072~rRNA metabolic process,GO:0022613~ribonucleoprotein complex biogenesis,GO:0034470~ncRNA processing,GO:0034660~ncRNA metabolic process,GO:0042254~ribosome biogenesis	GO:0005654~nucleoplasm,GO:0005730~nucleolus,GO:0030529~ribonucleoprotein complex,GO:0030684~preribosome,GO:0030686~90S preribosome,GO:0031974~membrane-enclosed lumen,GO:0031981~nuclear lumen,GO:0043228~non-membrane-bounded organelle,GO:0043232~intracellular non-membrane-bounded organelle,GO:0043233~organelle lumen,GO:0044452~nucleolar part,GO:0070013~intracellular organelle lumen,GO:0070545~PeBoW…		IPR001680:WD40 repeat,IPR012972:NLE,IPR015943:WD40/YVTN repeat-like,IPR017986:WD40 repeat, region,IPR019775:WD40 repeat, conserved site,IPR019781:WD40 repeat, subgroup,IPR019782:WD40 repeat 2
XM_321892	AgaP_AGAP001257	-1.536	-1.576			GO:0016779~nucleotidyltransferase activity	IPR002618:UTP--glucose-1-phosphate uridylyltransferase,IPR016267:UTP--glucose-1-phosphate uridylyltransferase, subgroup	aga00040:Pentose and glucuronate interconversions,aga00052:Galactose metabolism,aga00500:Starch and sucrose metabolism,aga00520:Amino sugar and nucleotide sugar metabolism
XM_319521	AgaP_AGAP003295	-1.537	-1.2	"GO:0006259~DNA metabolic process		GO:0004518~nuclease activity,GO:0004519~endonuclease activity,GO:0004520~endodeoxyribonuclease activity,GO:0004531~deoxyribonuclease II activity,GO:0004536~deoxyribonuclease activity,GO:0016889~endodeoxyribonuclease activity, producing 3'-phosphomonoesters,GO:0016894~endonuclease activity, active with either ribo- or deoxyribonucleic acids and producing 3'-phosphomonoesters	IPR004947:Deoxyribonuclease II	aga04142:Lysosome
XM_321594	AgaP_AGAP001529	-1.537	-1.372	"GO:0006364~rRNA processing,GO:0006396~RNA processing,GO:0016072~rRNA metabolic process,GO:0022613~ribonucleoprotein complex biogenesis,GO:0034470~ncRNA processing,GO:0034660~ncRNA metabolic process,GO:0042254~ribosome biogenesis	GO:0005732~small nucleolar ribonucleoprotein complex,GO:0030529~ribonucleoprotein complex	GO:0003723~RNA binding,GO:0019843~rRNA binding	IPR007504:Gar1 protein RNA-binding region
XM_308081	AgaP_AGAP011054	-1.538	1.061	"GO:0019725~cellular homeostasis,GO:0042592~homeostatic process,GO:0045454~cell redox homeostasis		GO:0004601~peroxidase activity,GO:0016209~antioxidant activity,GO:0016684~oxidoreductase activity, acting on peroxide as acceptor	IPR000866:Alkyl hydroperoxide reductase/ Thiol specific antioxidant/ Mal allergen,IPR012335:Thioredoxin fold,IPR017936:Thioredoxin-like,IPR019479:Peroxiredoxin, C-terminal
XM_311152	AgaP_AGAP000008	-1.539	-1.273	"GO:0006457~protein folding		GO:0008270~zinc ion binding,GO:0031072~heat shock protein binding,GO:0043167~ion binding,GO:0043169~cation binding,GO:0046872~metal ion binding,GO:0046914~transition metal ion binding,GO:0051082~unfolded protein binding	IPR001305:Heat shock protein DnaJ, cysteine-rich region,IPR001623:Heat shock protein DnaJ, N-terminal,IPR002939:Chaperone DnaJ, C-terminal,IPR003095:Heat shock protein DnaJ,IPR015609:Molecular chaperone, heat shock protein, Hsp40, DnaJ,IPR018253:Heat shock protein DnaJ, conserved site
XM_318386	AgaP_AGAP003934	-1.539	-1.299				IPR003492:Batten's disease protein Cln3,IPR018460:Batten's disease protein Cln3, subgroup	aga04142:Lysosome
XM_557774	AgaP_AGAP008638	-1.539	-1.112	"GO:0006323~DNA packaging,GO:0006325~chromatin organization,GO:0006333~chromatin assembly or disassembly,GO:0006334~nucleosome assembly,GO:0031497~chromatin assembly,GO:0034621~cellular macromolecular complex subunit organization,GO:0034622~cellular macromolecular complex assembly,GO:0034728~nucleosome organization,GO:0043933~macromolecular complex subunit organization,GO:0051276~chromosome organ…	GO:0000785~chromatin,GO:0000786~nucleosome,GO:0005694~chromosome,GO:0032993~protein-DNA complex,GO:0043228~non-membrane-bounded organelle,GO:0043232~intracellular non-membrane-bounded organelle,GO:0044427~chromosomal part	GO:0003677~DNA binding	IPR005818:Histone H1/H5,IPR005819:Histone H5,IPR011991:Winged helix repressor DNA-binding
XM_321271	AgaP_AGAP001794	-1.5395	-1.326			GO:0008270~zinc ion binding,GO:0043167~ion binding,GO:0043169~cation binding,GO:0046872~metal ion binding,GO:0046914~transition metal ion binding	IPR000210:BTB/POZ-like,IPR007087:Zinc finger, C2H2-type,IPR011333:BTB/POZ fold,IPR013069:BTB/POZ,IPR015880:Zinc finger, C2H2-like
XM_320142	AgaP_AGAP012413	-1.54033	-1.18833	"GO:0007049~cell cycle,GO:0051301~cell division			IPR004367:Cyclin, C-terminal,IPR006670:Cyclin,IPR006671:Cyclin, N-terminal,IPR013763:Cyclin-related,IPR014400:Cyclin, A/B/D/E,IPR015453:G2/mitotic-specific cyclin A	aga04914:Progesterone-mediated oocyte maturation
XM_310783	AgaP_AGAP000332	-1.542	-1.501	"GO:0003006~reproductive developmental process,GO:0007530~sex determination,GO:0007539~primary sex determination, soma,GO:0018993~somatic sex determination
XM_314541	AgaP_AGAP010572	-1.542	-1.459				IPR007307:Low temperature viability protein
XM_311928	AgaP_AGAP002969	-1.543	-1.61	"GO:0006399~tRNA metabolic process,GO:0006412~translation,GO:0006418~tRNA aminoacylation for protein translation,GO:0006421~asparaginyl-tRNA aminoacylation,GO:0006422~aspartyl-tRNA aminoacylation,GO:0034660~ncRNA metabolic process,GO:0043038~amino acid activation,GO:0043039~tRNA aminoacylation		GO:0000166~nucleotide binding,GO:0001882~nucleoside binding,GO:0001883~purine nucleoside binding,GO:0004812~aminoacyl-tRNA ligase activity,GO:0004815~aspartate-tRNA ligase activity,GO:0004816~asparagine-tRNA ligase activity,GO:0005524~ATP binding,GO:0016875~ligase activity, forming carbon-oxygen bonds,GO:0016876~ligase activity, forming aminoacyl-tRNA and related compounds,GO:0017076~purine nucle…	IPR002312:Aspartyl-tRNA synthetase, class IIb,IPR004364:Aminoacyl-tRNA synthetase, class II (D, K and N),IPR004365:Nucleic acid binding, OB-fold, tRNA/helicase-type,IPR004522:Asparaginyl-tRNA synthetase, class IIb,IPR006195:Aminoacyl-tRNA synthetase, class II, conserved region,IPR012340:Nucleic acid-binding, OB-fold,IPR018150:Aminoacyl-tRNA synthetase, class II (D, K and N)-like	aga00970:Aminoacyl-tRNA biosynthesis
XM_321460	AgaP_AGAP001635	-1.546	-2.032		GO:0016021~integral to membrane,GO:0031224~intrinsic to membrane		IPR001734:Sodium/solute symporter
XM_309514	AgaP_AGAP011133	-1.548	-1.278	"GO:0006163~purine nucleotide metabolic process,GO:0006164~purine nucleotide biosynthetic process,GO:0006177~GMP biosynthetic process,GO:0009123~nucleoside monophosphate metabolic process,GO:0009124~nucleoside monophosphate biosynthetic process,GO:0009126~purine nucleoside monophosphate metabolic process,GO:0009127~purine nucleoside monophosphate biosynthetic process,GO:0009150~purine ribonucleot…		GO:0003938~IMP dehydrogenase activity,GO:0030955~potassium ion binding,GO:0031420~alkali metal ion binding,GO:0043167~ion binding,GO:0043169~cation binding,GO:0046872~metal ion binding	IPR000644:Cystathionine beta-synthase, core,IPR001093:IMP dehydrogenase/GMP reductase,IPR005990:IMP dehydrogenase,IPR013785:Aldolase-type TIM barrel,IPR015875:IMP dehydrogenase / GMP reductase, conserved site,IPR018529:IMP dehydrogenase related	aga00230:Purine metabolism,aga00983:Drug metabolism
XM_319655	AgaP_AGAP008908	-1.548	-1.418	"GO:0008064~regulation of actin polymerization or depolymerization,GO:0030832~regulation of actin filament length,GO:0030833~regulation of actin filament polymerization,GO:0032271~regulation of protein polymerization,GO:0032535~regulation of cellular component size,GO:0032956~regulation of actin cytoskeleton organization,GO:0032970~regulation of actin filament-based process,GO:0033043~regulation …	GO:0005856~cytoskeleton,GO:0043228~non-membrane-bounded organelle,GO:0043232~intracellular non-membrane-bounded organelle	GO:0003779~actin binding,GO:0008092~cytoskeletal protein binding	IPR001680:WD40 repeat,IPR015943:WD40/YVTN repeat-like,IPR017383:Actin-related protein 2/3 complex, subunit 1,IPR017986:WD40 repeat, region,IPR019775:WD40 repeat, conserved site,IPR019781:WD40 repeat, subgroup,IPR019782:WD40 repeat 2
XM_308429	Elongation factor 1-alpha	-1.549	-1.221	"GO:0006412~translation,GO:0006414~translational elongation		GO:0000166~nucleotide binding,GO:0003746~translation elongation factor activity,GO:0003924~GTPase activity,GO:0005525~GTP binding,GO:0008135~translation factor activity, nucleic acid binding,GO:0017076~purine nucleotide binding,GO:0019001~guanyl nucleotide binding,GO:0032553~ribonucleotide binding,GO:0032555~purine ribonucleotide binding,GO:0032561~guanyl ribonucleotide binding	IPR000795:Protein synthesis factor, GTP-binding,IPR004160:Translation elongation factor EFTu/EF1A, C-terminal,IPR004161:Translation elongation factor EFTu/EF1A, domain 2,IPR004539:Translation elongation factor EF1A, eukaryotic and archaeal
XM_320385	AgaP_AGAP012142	-1.549	-1.224				IPR002687:Pre-mRNA processing ribonucleoprotein, binding region,IPR012976:NOSIC,IPR019175:Prp31 C-terminal	aga03040:Spliceosome
XM_001237320	AgaP_AGAP000263	-1.55	-1.066
XM_308054	AgaP_AGAP002141	-1.55	-1.284			GO:0004721~phosphoprotein phosphatase activity,GO:0016791~phosphatase activity	IPR001932:Protein phosphatase 2C-related,IPR010822:Sporulation stage II, protein E C-terminal
XM_312631	Eukaryotic translation initiation factor 3 subunit D	-1.551	-1.424	"GO:0006412~translation,GO:0006413~translational initiation		GO:0003743~translation initiation factor activity,GO:0008135~translation factor activity, nucleic acid binding	IPR007783:Eukaryotic translation initiation factor 3, subunit 7
XM_320736	40S ribosomal protein SA	-1.551	-1.7245	"GO:0006412~translation	GO:0005840~ribosome,GO:0015935~small ribosomal subunit,GO:0030529~ribonucleoprotein complex,GO:0033279~ribosomal subunit,GO:0043228~non-membrane-bounded organelle,GO:0043232~intracellular non-membrane-bounded organelle	GO:0003735~structural constituent of ribosome,GO:0005198~structural molecule activity	IPR001865:Ribosomal protein S2,IPR005707:Ribosomal protein S2, eukaryotic/archaeal,IPR018130:Ribosomal protein S2, conserved site	aga03010:Ribosome
XM_308400	AgaP_AGAP007473	-1.55229	-1.22029	"GO:0006457~protein folding		GO:0003755~peptidyl-prolyl cis-trans isomerase activity,GO:0005527~macrolide binding,GO:0005528~FK506 binding,GO:0008144~drug binding,GO:0016859~cis-trans isomerase activity	IPR001179:Peptidyl-prolyl cis-trans isomerase, FKBP-type
XM_310632	Peptidyl-prolyl cis-trans isomerase	-1.554	-1.453	"GO:0006457~protein folding		GO:0003755~peptidyl-prolyl cis-trans isomerase activity,GO:0016859~cis-trans isomerase activity	IPR002130:Peptidyl-prolyl cis-trans isomerase, cyclophilin-type
XM_317861	AgaP_AGAP011442	-1.554	-1.469	"GO:0006508~proteolysis		GO:0004180~carboxypeptidase activity,GO:0004185~serine-type carboxypeptidase activity,GO:0008233~peptidase activity,GO:0008236~serine-type peptidase activity,GO:0008238~exopeptidase activity,GO:0017171~serine hydrolase activity,GO:0070008~serine-type exopeptidase activity,GO:0070011~peptidase activity, acting on L-amino acid peptides	IPR001563:Peptidase S10, serine carboxypeptidase,IPR018202:Peptidase S10, serine carboxypeptidase, active site
XM_320629	AgaP_AGAP011897	-1.554	-0.341				IPR009039:EAR
XM_310183	AgaP_AGAP009512	-1.555	-1.418			GO:0004842~ubiquitin-protein ligase activity,GO:0008270~zinc ion binding,GO:0016879~ligase activity, forming carbon-nitrogen bonds,GO:0016881~acid-amino acid ligase activity,GO:0019787~small conjugating protein ligase activity,GO:0043167~ion binding,GO:0043169~cation binding,GO:0046872~metal ion binding,GO:0046914~transition metal ion binding	IPR001965:Zinc finger, PHD-type,IPR003126:Zinc finger, N-recognin,IPR019787:Zinc finger, PHD-finger
XM_309016	AgaP_AGAP006729	-1.556	-1.459			GO:0008270~zinc ion binding,GO:0043167~ion binding,GO:0043169~cation binding,GO:0046872~metal ion binding,GO:0046914~transition metal ion binding	IPR015021:Region of unknown function DUF1907
XM_314487	AgaP_AGAP010514	-1.556	-1.217			GO:0001671~ATPase activator activity,GO:0008047~enzyme activator activity,GO:0051087~chaperone binding,GO:0060589~nucleoside-triphosphatase regulator activity,GO:0060590~ATPase regulator activity	IPR013538:Activator of Hsp90 ATPase homologue 1-like,IPR015310:Activator of Hsp90 ATPase, N-terminal
XM_321599	AgaP_AGAP001526	-1.557	-1.324	"GO:0006468~protein amino acid phosphorylation,GO:0006793~phosphorus metabolic process,GO:0006796~phosphate metabolic process,GO:0016310~phosphorylation		GO:0000166~nucleotide binding,GO:0001882~nucleoside binding,GO:0001883~purine nucleoside binding,GO:0004672~protein kinase activity,GO:0004674~protein serine/threonine kinase activity,GO:0005524~ATP binding,GO:0017076~purine nucleotide binding,GO:0030554~adenyl nucleotide binding,GO:0032553~ribonucleotide binding,GO:0032555~purine ribonucleotide binding,GO:0032559~adenyl ribonucleotide binding	IPR015285:RIO2 kinase, winged helix, N-terminal,IPR018934:RIO-like kinase,IPR018935:RIO kinase, conserved site
XM_309159	AgaP_AGAP000967	-1.558	-1.295
XM_321808	AgaP_AGAP001336	-1.559	-1.188				IPR011701:Major facilitator superfamily MFS-1
XM_310857	AgaP_AGAP000261	-1.562	-1.296	"GO:0006457~protein folding		GO:0003677~DNA binding,GO:0031072~heat shock protein binding,GO:0051082~unfolded protein binding	IPR001005:SANT, DNA-binding,IPR001623:Heat shock protein DnaJ, N-terminal,IPR003095:Heat shock protein DnaJ,IPR014778:Myb, DNA-binding,IPR015609:Molecular chaperone, heat shock protein, Hsp40, DnaJ,IPR017877:MYB-like,IPR017884:SANT, eukarya,IPR018253:Heat shock protein DnaJ, conserved site
XM_317113	Methionine aminopeptidase	-1.562	-1.235	"GO:0006508~proteolysis		GO:0004177~aminopeptidase activity,GO:0008233~peptidase activity,GO:0008235~metalloexopeptidase activity,GO:0008237~metallopeptidase activity,GO:0008238~exopeptidase activity,GO:0043167~ion binding,GO:0043169~cation binding,GO:0046872~metal ion binding,GO:0046914~transition metal ion binding,GO:0050897~cobalt ion binding,GO:0070011~peptidase activity, acting on L-amino acid peptides	IPR000994:Peptidase M24, structural domain,IPR001714:Peptidase M24, methionine aminopeptidase,IPR002468:Peptidase M24A, methionine aminopeptidase, subfamily 2
XM_320674	Histone H2A	-1.564	-1.287	"GO:0006323~DNA packaging,GO:0006325~chromatin organization,GO:0006333~chromatin assembly or disassembly,GO:0006334~nucleosome assembly,GO:0031497~chromatin assembly,GO:0034621~cellular macromolecular complex subunit organization,GO:0034622~cellular macromolecular complex assembly,GO:0034728~nucleosome organization,GO:0043933~macromolecular complex subunit organization,GO:0051276~chromosome organ…	GO:0000785~chromatin,GO:0000786~nucleosome,GO:0005694~chromosome,GO:0032993~protein-DNA complex,GO:0043228~non-membrane-bounded organelle,GO:0043232~intracellular non-membrane-bounded organelle,GO:0044427~chromosomal part	GO:0003677~DNA binding	IPR002119:Histone H2A,IPR007125:Histone core,IPR009072:Histone-fold
XM_312441	"Probable methylmalonate-semialdehyde dehydrogenase [acylating], mitochondrial"	-1.5645	-1.377	"GO:0006573~valine metabolic process,GO:0009081~branched chain family amino acid metabolic process,GO:0055114~oxidation reduction	GO:0005739~mitochondrion	GO:0004491~methylmalonate-semialdehyde dehydrogenase (acylating) activity,GO:0016620~oxidoreductase activity, acting on the aldehyde or oxo group of donors, NAD or NADP as acceptor,GO:0018478~malonate-semialdehyde dehydrogenase (acetylating) activity	IPR010061:Methylmalonate-semialdehyde dehydrogenase,IPR015590:Aldehyde dehydrogenase,IPR016160:Aldehyde dehydrogenase, conserved site,IPR016162:Aldehyde dehydrogenase, N-terminal	aga00280:Valine, leucine and isoleucine degradation,aga00562:Inositol phosphate metabolism,aga00640:Propanoate metabolism
XM_001238359	AgaP_AGAP011832	-1.565	-1.395
XM_312257	Translationally-controlled tumor protein homolog	-1.56525	-1.32608			GO:0005509~calcium ion binding,GO:0043167~ion binding,GO:0043169~cation binding,GO:0046872~metal ion binding	IPR001983:Translationally controlled tumour-associated TCTP,IPR011323:Mss4/translationally controlled tumour-associated TCTP,IPR018103:Translationally controlled tumour protein, conserved site,IPR018105:Translationally controlled tumour protein
XM_314226	AgaP_AGAP003331	-1.566	-1.018	"GO:0000096~sulfur amino acid metabolic process,GO:0000097~sulfur amino acid biosynthetic process,GO:0006555~methionine metabolic process,GO:0006790~sulfur metabolic process,GO:0008652~cellular amino acid biosynthetic process,GO:0009066~aspartate family amino acid metabolic process,GO:0009067~aspartate family amino acid biosynthetic process,GO:0009086~methionine biosynthetic process,GO:0009309~am…		GO:0016791~phosphatase activity,GO:0043167~ion binding,GO:0043169~cation binding,GO:0043874~acireductone synthase activity,GO:0046872~metal ion binding	IPR005834:Haloacid dehalogenase-like hydrolase,IPR010041:2,3-diketo-5-methylthio-1-phosphopentane phosphatase	aga00270:Cysteine and methionine metabolism
XM_001237410	AgaP_AGAP002919	-1.567	-1.403	"GO:0006412~translation	GO:0005840~ribosome,GO:0030529~ribonucleoprotein complex,GO:0043228~non-membrane-bounded organelle,GO:0043232~intracellular non-membrane-bounded organelle	GO:0003735~structural constituent of ribosome,GO:0005198~structural molecule activity	IPR001377:Ribosomal protein S6e,IPR018282:Ribosomal protein S6e, conserved site	aga03010:Ribosome,aga04150:mTOR signaling pathway
XM_320688	AgaP_AGAP011827	-1.5685	-1.431		GO:0005811~lipid particle		IPR002155:Thiolase
XM_310971	AgaP_AGAP000167	-1.57	-1.246				IPR004279:Perilipin
XM_312606	AgaP_AGAP002353	-1.5705	-1.178				IPR000073:Alpha/beta hydrolase fold-1,IPR006693:AB-hydrolase associated lipase region
XM_318912	AgaP_AGAP009807	-1.571	-1.136	"GO:0006350~transcription,GO:0006355~regulation of transcription, DNA-dependent,GO:0045449~regulation of transcription,GO:0051252~regulation of RNA metabolic process	GO:0005654~nucleoplasm,GO:0005667~transcription factor complex,GO:0031974~membrane-enclosed lumen,GO:0031981~nuclear lumen,GO:0043233~organelle lumen,GO:0044451~nucleoplasm part,GO:0070013~intracellular organelle lumen	GO:0003677~DNA binding,GO:0003700~transcription factor activity,GO:0030528~transcription regulator activity	IPR003316:Transcription factor E2F/dimerisation partner (TDP),IPR011991:Winged helix repressor DNA-binding,IPR015633:E2F Family
XM_311767	AgaP_AGAP003477	-1.573	-1.313	"GO:0006457~protein folding	GO:0005811~lipid particle	GO:0000166~nucleotide binding,GO:0001882~nucleoside binding,GO:0001883~purine nucleoside binding,GO:0005524~ATP binding,GO:0017076~purine nucleotide binding,GO:0030554~adenyl nucleotide binding,GO:0032553~ribonucleotide binding,GO:0032555~purine ribonucleotide binding,GO:0032559~adenyl ribonucleotide binding,GO:0051082~unfolded protein binding	IPR002194:Chaperonin TCP-1, conserved site,IPR002423:Chaperonin Cpn60/TCP-1,IPR012722:T-complex protein 1, zeta subunit,IPR017998:Chaperone, tailless complex polypeptide 1
XM_313400	AgaP_AGAP003636	-1.573	1.074	"GO:0006020~inositol metabolic process,GO:0016052~carbohydrate catabolic process,GO:0019310~inositol catabolic process,GO:0019751~polyol metabolic process,GO:0044275~cellular carbohydrate catabolic process,GO:0046164~alcohol catabolic process,GO:0046174~polyol catabolic process,GO:0055114~oxidation reduction		GO:0005506~iron ion binding,GO:0016701~oxidoreductase activity, acting on single donors with incorporation of molecular oxygen,GO:0043167~ion binding,GO:0043169~cation binding,GO:0046872~metal ion binding,GO:0046914~transition metal ion binding,GO:0050113~inositol oxygenase activity	IPR007828:Protein of unknown function DUF706	aga00053:Ascorbate and aldarate metabolism,aga00562:Inositol phosphate metabolism
XM_321997	AgaP_AGAP001178; AgaP_AGAP001164; AgaP_AGAP001163	-1.5735	-1.37525	"GO:0007166~cell surface receptor linked signal transduction,GO:0007186~G-protein coupled receptor protein signaling pathway,GO:0007600~sensory perception,GO:0007601~visual perception,GO:0007602~phototransduction,GO:0009314~response to radiation,GO:0009416~response to light stimulus,GO:0009581~detection of external stimulus,GO:0009582~detection of abiotic stimulus,GO:0009583~detection of light st…	GO:0016021~integral to membrane,GO:0031224~intrinsic to membrane	GO:0009881~photoreceptor activity	IPR000276:7TM GPCR, rhodopsin-like,IPR001391:Opsin, lateral eye type,IPR001735:Opsin RH1/RH2,IPR001760:Opsin,IPR017452:GPCR, rhodopsin-like superfamily
XM_310818	Histone H2A	-1.5745	-1.4285	"GO:0006323~DNA packaging,GO:0006325~chromatin organization,GO:0006333~chromatin assembly or disassembly,GO:0006334~nucleosome assembly,GO:0031497~chromatin assembly,GO:0034621~cellular macromolecular complex subunit organization,GO:0034622~cellular macromolecular complex assembly,GO:0034728~nucleosome organization,GO:0043933~macromolecular complex subunit organization,GO:0051276~chromosome organ…	GO:0000785~chromatin,GO:0000786~nucleosome,GO:0005694~chromosome,GO:0005700~polytene chromosome,GO:0005811~lipid particle,GO:0032993~protein-DNA complex,GO:0043228~non-membrane-bounded organelle,GO:0043232~intracellular non-membrane-bounded organelle,GO:0044427~chromosomal part	GO:0003677~DNA binding	IPR002119:Histone H2A,IPR007125:Histone core,IPR009072:Histone-fold
XM_001689027	AgaP_AGAP004793	-1.5755	-1.365			GO:0008483~transaminase activity,GO:0016769~transferase activity, transferring nitrogenous groups,GO:0019842~vitamin binding,GO:0030170~pyridoxal phosphate binding,GO:0048037~cofactor binding,GO:0070279~vitamin B6 binding	IPR005814:Aminotransferase class-III,IPR010164:Ornithine aminotransferase,IPR015421:Pyridoxal phosphate-dependent transferase, major region, subdomain 1	aga00330:Arginine and proline metabolism
XM_308051	AgaP_AGAP002144	-1.576	-1.435				IPR001680:WD40 repeat,IPR014906:Pre-mRNA processing factor 4 (PRP4) like,IPR015943:WD40/YVTN repeat-like,IPR017986:WD40 repeat, region,IPR019775:WD40 repeat, conserved site,IPR019781:WD40 repeat, subgroup,IPR019782:WD40 repeat 2	aga03040:Spliceosome
XM_321707	AgaP_AGAP001423	-1.578	-1.508	"GO:0006163~purine nucleotide metabolic process,GO:0006164~purine nucleotide biosynthetic process,GO:0006188~IMP biosynthetic process,GO:0009123~nucleoside monophosphate metabolic process,GO:0009124~nucleoside monophosphate biosynthetic process,GO:0009126~purine nucleoside monophosphate metabolic process,GO:0009127~purine nucleoside monophosphate biosynthetic process,GO:0009150~purine ribonucleot…		GO:0003937~IMP cyclohydrolase activity,GO:0004372~glycine hydroxymethyltransferase activity,GO:0004643~phosphoribosylaminoimidazolecarboxamide formyltransferase activity,GO:0016814~hydrolase activity, acting on carbon-nitrogen (but not peptide) bonds, in cyclic amidines	IPR002695:AICARFT/IMPCHase bienzyme,IPR011607:MGS-like,IPR013982:AICARFT/IMPCHase bienzyme, formylation region	aga00230:Purine metabolism,aga00670:One carbon pool by folate
XM_321869	AgaP_AGAP001281	-1.5785	-1.272	"GO:0006811~ion transport,GO:0006812~cation transport,GO:0006813~potassium ion transport,GO:0015672~monovalent inorganic cation transport,GO:0030001~metal ion transport	GO:0016021~integral to membrane,GO:0031224~intrinsic to membrane	GO:0005216~ion channel activity,GO:0005242~inward rectifier potassium channel activity,GO:0005244~voltage-gated ion channel activity,GO:0005249~voltage-gated potassium channel activity,GO:0005261~cation channel activity,GO:0005267~potassium channel activity,GO:0015267~channel activity,GO:0015276~ligand-gated ion channel activity,GO:0022803~passive transmembrane transporter activity,GO:0022832~vol…	IPR001838:Potassium channel, inwardly rectifying, Kir-like,IPR013521:Potassium channel, inwardly rectifying, Kir, conserved region 2
XM_319677	AgaP_AGAP008925	-1.5795	-1.4065				IPR001680:WD40 repeat,IPR015943:WD40/YVTN repeat-like,IPR017986:WD40 repeat, region,IPR019775:WD40 repeat, conserved site,IPR019781:WD40 repeat, subgroup,IPR019782:WD40 repeat 2	aga03040:Spliceosome
XM_308812	Eukaryotic translation initiation factor 3 subunit E	-1.57967	-1.409	"GO:0006412~translation,GO:0006897~endocytosis,GO:0006909~phagocytosis,GO:0006911~phagocytosis, engulfment,GO:0010324~membrane invagination,GO:0016044~membrane organization,GO:0016192~vesicle-mediated transport		GO:0003743~translation initiation factor activity,GO:0008135~translation factor activity, nucleic acid binding	IPR000717:Proteasome component region PCI,IPR016650:Translation initiation factor 3, subunit 6, eukaryotic,IPR019010:Eukaryotic translation initiation factor 3 (eIF3), subunit 6, N-terminal
XM_001231158	AgaP_AGAP004018	-1.582	-1.03				IPR001478:PDZ/DHR/GLGF
XM_308395	AgaP_AGAP007477	-1.582	-1.571	"GO:0000070~mitotic sister chromatid segregation,GO:0000087~M phase of mitotic cell cycle,GO:0000278~mitotic cell cycle,GO:0000279~M phase,GO:0000280~nuclear division,GO:0000819~sister chromatid segregation,GO:0006259~DNA metabolic process,GO:0006260~DNA replication,GO:0006323~DNA packaging,GO:0007049~cell cycle,GO:0007059~chromosome segregation,GO:0007067~mitosis,GO:0007076~mitotic chromosome co…	GO:0005657~replication fork,GO:0005663~DNA replication factor C complex,GO:0005694~chromosome,GO:0043228~non-membrane-bounded organelle,GO:0043232~intracellular non-membrane-bounded organelle,GO:0044427~chromosomal part	GO:0000166~nucleotide binding,GO:0001882~nucleoside binding,GO:0001883~purine nucleoside binding,GO:0003677~DNA binding,GO:0003689~DNA clamp loader activity,GO:0005524~ATP binding,GO:0008094~DNA-dependent ATPase activity,GO:0016887~ATPase activity,GO:0017076~purine nucleotide binding,GO:0030554~adenyl nucleotide binding,GO:0032553~ribonucleotide binding,GO:0032555~purine ribonucleotide binding,GO…	IPR003593:ATPase, AAA+ type, core,IPR003959:ATPase, AAA-type, core,IPR013748:Replication factor C	aga03030:DNA replication,aga03420:Nucleotide excision repair,aga03430:Mismatch repair
XM_001237374	AgaP_AGAP000027	-1.584	-1.226
XM_313261	AgaP_AGAP003521	-1.584	-1.379		GO:0005783~endoplasmic reticulum	GO:0001871~pattern binding,GO:0005539~glycosaminoglycan binding,GO:0008201~heparin binding,GO:0030246~carbohydrate binding,GO:0030247~polysaccharide binding,GO:0050750~low-density lipoprotein receptor binding,GO:0070325~lipoprotein receptor binding	IPR009066:Alpha-2-macroglobulin receptor-associated protein, domain 1,IPR010483:Alpha-2-macroglobulin RAP, C-terminal
XM_312139	AgaP_AGAP002782	-1.586	-1.0905				IPR013026:Tetratricopeptide region,IPR019544:Tetratricopeptide, SHNi-TPR domain,IPR019734:Tetratricopeptide repeat
XM_319825	AgaP_AGAP009075	-1.586	-1.1495			GO:0000166~nucleotide binding,GO:0001882~nucleoside binding,GO:0001883~purine nucleoside binding,GO:0004386~helicase activity,GO:0005524~ATP binding,GO:0008026~ATP-dependent helicase activity,GO:0016887~ATPase activity,GO:0017076~purine nucleotide binding,GO:0030554~adenyl nucleotide binding,GO:0032553~ribonucleotide binding,GO:0032555~purine ribonucleotide binding,GO:0032559~adenyl ribonucleotid…	IPR001650:DNA/RNA helicase, C-terminal,IPR011545:DNA/RNA helicase, DEAD/DEAH box type, N-terminal,IPR014001:DEAD-like helicase, N-terminal,IPR014014:RNA helicase, DEAD-box type, Q motif,IPR014021:Helicase, superfamily 1 and 2, ATP-binding	aga03040:Spliceosome
XM_310190	AgaP_AGAP009506	-1.587	-1.504				IPR001680:WD40 repeat,IPR015943:WD40/YVTN repeat-like,IPR017986:WD40 repeat, region,IPR019775:WD40 repeat, conserved site,IPR019781:WD40 repeat, subgroup,IPR019782:WD40 repeat 2	aga03040:Spliceosome
XM_552168	AgaP_AGAP012040	-1.587	-1.228
XM_310191	"T-complex protein 1, delta subunit"	-1.588	-1.193	"GO:0006457~protein folding	GO:0005811~lipid particle	GO:0000166~nucleotide binding,GO:0001882~nucleoside binding,GO:0001883~purine nucleoside binding,GO:0005524~ATP binding,GO:0017076~purine nucleotide binding,GO:0030554~adenyl nucleotide binding,GO:0032553~ribonucleotide binding,GO:0032555~purine ribonucleotide binding,GO:0032559~adenyl ribonucleotide binding,GO:0051082~unfolded protein binding	IPR002194:Chaperonin TCP-1, conserved site,IPR002423:Chaperonin Cpn60/TCP-1,IPR012717:T-complex protein 1, delta subunit,IPR017998:Chaperone, tailless complex polypeptide 1
XM_315815	AgaP_AGAP005800	-1.59	-1.103	"GO:0006259~DNA metabolic process,GO:0006260~DNA replication,GO:0006261~DNA-dependent DNA replication,GO:0006270~DNA replication initiation		GO:0000166~nucleotide binding,GO:0001882~nucleoside binding,GO:0001883~purine nucleoside binding,GO:0003677~DNA binding,GO:0003678~DNA helicase activity,GO:0004386~helicase activity,GO:0005524~ATP binding,GO:0017076~purine nucleotide binding,GO:0030554~adenyl nucleotide binding,GO:0032553~ribonucleotide binding,GO:0032555~purine ribonucleotide binding,GO:0032559~adenyl ribonucleotide binding,GO:0…	IPR001208:DNA-dependent ATPase MCM,IPR003593:ATPase, AAA+ type, core,IPR008050:MCM protein 7,IPR012340:Nucleic acid-binding, OB-fold,IPR018525:DNA-dependent ATPase MCM, conserved site	aga03030:DNA replication
XM_001688227	AgaP_AGAP003740	-1.593	-1.177				IPR007087:Zinc finger, C2H2-type
XM_552584	AgaP_AGAP011676	-1.594	-1.095	"GO:0006839~mitochondrial transport,GO:0046907~intracellular transport	GO:0005739~mitochondrion,GO:0016021~integral to membrane,GO:0031224~intrinsic to membrane		IPR001993:Mitochondrial substrate carrier,IPR002030:Mitochondrial brown fat uncoupling protein,IPR018108:Mitochondrial substrate/solute carrier
XM_319705	AgaP_AGAP008952	-1.5946	-1.2	"GO:0006396~RNA processing	GO:0030529~ribonucleoprotein complex	GO:0000166~nucleotide binding,GO:0003723~RNA binding	IPR000504:RNA recognition motif, RNP-1,IPR002344:Lupus La protein,IPR006630:RNA-binding protein Lupus La,IPR011991:Winged helix repressor DNA-binding,IPR012677:Nucleotide-binding, alpha-beta plait,IPR014886:RNA binding motif
XM_313083	AgaP_AGAP004190	-1.595	-1.252				IPR001680:WD40 repeat,IPR012952:BING4, C-terminal,IPR015943:WD40/YVTN repeat-like,IPR017986:WD40 repeat, region,IPR019775:WD40 repeat, conserved site,IPR019781:WD40 repeat, subgroup,IPR019782:WD40 repeat 2
XM_315240	AgaP_AGAP004587	-1.595	-1.394
XM_316419	AgaP_AGAP006385	-1.597	-1.448	"GO:0006508~proteolysis		GO:0004175~endopeptidase activity,GO:0004252~serine-type endopeptidase activity,GO:0008233~peptidase activity,GO:0008236~serine-type peptidase activity,GO:0017171~serine hydrolase activity,GO:0070011~peptidase activity, acting on L-amino acid peptides	IPR001254:Peptidase S1 and S6, chymotrypsin/Hap,IPR001314:Peptidase S1A, chymotrypsin,IPR018114:Peptidase S1/S6, chymotrypsin/Hap, active site
XM_317247	AgaP_AGAP008225	-1.597	-1.739	"GO:0005984~disaccharide metabolic process,GO:0005991~trehalose metabolic process,GO:0005992~trehalose biosynthetic process,GO:0009311~oligosaccharide metabolic process,GO:0009312~oligosaccharide biosynthetic process,GO:0016051~carbohydrate biosynthetic process,GO:0016137~glycoside metabolic process,GO:0016138~glycoside biosynthetic process,GO:0034637~cellular carbohydrate biosynthetic process,GO…			IPR003337:Trehalose-phosphatase,IPR006379:HAD-superfamily hydrolase, subfamily IIB	aga00500:Starch and sucrose metabolism
XM_310578	AgaP_AGAP000514	-1.598	-1.325				IPR006958:Mak16 protein
XM_309492	AgaP_AGAP011157	-1.602	-1.23729				IPR007052:CS domain,IPR017447:CS
XM_310532	AgaP_AGAP000551	-1.603	-1.52	"GO:0005996~monosaccharide metabolic process,GO:0006006~glucose metabolic process,GO:0006007~glucose catabolic process,GO:0006091~generation of precursor metabolites and energy,GO:0006096~glycolysis,GO:0016052~carbohydrate catabolic process,GO:0019318~hexose metabolic process,GO:0019320~hexose catabolic process,GO:0044275~cellular carbohydrate catabolic process,GO:0046164~alcohol catabolic proces…		GO:0004591~oxoglutarate dehydrogenase (succinyl-transferring) activity,GO:0016624~oxidoreductase activity, acting on the aldehyde or oxo group of donors, disulfide as acceptor,GO:0019842~vitamin binding,GO:0030976~thiamin pyrophosphate binding,GO:0048037~cofactor binding,GO:0050662~coenzyme binding	IPR001017:Dehydrogenase, E1 component,IPR005475:Transketolase, central region,IPR011603:2-oxoglutarate dehydrogenase, E1 component
XM_001689230	AgaP_AGAP011828	-1.6035	-1.32	"GO:0006508~proteolysis		GO:0004175~endopeptidase activity,GO:0004197~cysteine-type endopeptidase activity,GO:0008233~peptidase activity,GO:0008234~cysteine-type peptidase activity,GO:0070011~peptidase activity, acting on L-amino acid peptides	IPR000169:Peptidase, cysteine peptidase active site,IPR000668:Peptidase C1A, papain C-terminal,IPR013128:Peptidase C1A, papain,IPR013201:Proteinase inhibitor I29, cathepsin propeptide	aga04142:Lysosome
XM_320728	AgaP_AGAP011789	-1.604	-1.448	"GO:0006508~proteolysis		GO:0004175~endopeptidase activity,GO:0004252~serine-type endopeptidase activity,GO:0008233~peptidase activity,GO:0008236~serine-type peptidase activity,GO:0017171~serine hydrolase activity,GO:0070011~peptidase activity, acting on L-amino acid peptides	IPR001254:Peptidase S1 and S6, chymotrypsin/Hap,IPR001314:Peptidase S1A, chymotrypsin
XM_321960	AgaP_AGAP001199	-1.60403	-1.56514	"GO:0006508~proteolysis		GO:0004175~endopeptidase activity,GO:0004252~serine-type endopeptidase activity,GO:0008233~peptidase activity,GO:0008236~serine-type peptidase activity,GO:0017171~serine hydrolase activity,GO:0070011~peptidase activity, acting on L-amino acid peptides	IPR001254:Peptidase S1 and S6, chymotrypsin/Hap,IPR001314:Peptidase S1A, chymotrypsin,IPR018114:Peptidase S1/S6, chymotrypsin/Hap, active site
XM_315549	AgaP_AGAP005547	-1.6045	-1.207	"GO:0009266~response to temperature stimulus,GO:0009408~response to heat,GO:0009628~response to abiotic stimulus			IPR001436:Alpha crystallin/Heat shock protein,IPR002068:Heat shock protein Hsp20
XM_315562	AgaP_AGAP005559	-1.607	-1.41	"GO:0006508~proteolysis,GO:0007059~chromosome segregation	GO:0000502~proteasome complex,GO:0005838~proteasome regulatory particle,GO:0022624~proteasome accessory complex	GO:0004175~endopeptidase activity,GO:0008233~peptidase activity,GO:0070011~peptidase activity, acting on L-amino acid peptides	IPR002035:von Willebrand factor, type A,IPR003903:Ubiquitin interacting motif	aga03050:Proteasome
XM_309876	AgaP_AGAP010833	-1.61	-1.219	"GO:0006508~proteolysis		GO:0004175~endopeptidase activity,GO:0004252~serine-type endopeptidase activity,GO:0008233~peptidase activity,GO:0008236~serine-type peptidase activity,GO:0017171~serine hydrolase activity,GO:0070011~peptidase activity, acting on L-amino acid peptides	IPR001254:Peptidase S1 and S6, chymotrypsin/Hap,IPR001314:Peptidase S1A, chymotrypsin,IPR001827:Homeobox protein, antennapedia type, conserved site,IPR006604:Disulphide knot CLIP,IPR018114:Peptidase S1/S6, chymotrypsin/Hap, active site
XM_312237	AgaP_AGAP002686	-1.612	-1.489	"GO:0006468~protein amino acid phosphorylation,GO:0006793~phosphorus metabolic process,GO:0006796~phosphate metabolic process,GO:0016310~phosphorylation		GO:0000166~nucleotide binding,GO:0001882~nucleoside binding,GO:0001883~purine nucleoside binding,GO:0004672~protein kinase activity,GO:0005524~ATP binding,GO:0017076~purine nucleotide binding,GO:0030554~adenyl nucleotide binding,GO:0032553~ribonucleotide binding,GO:0032555~purine ribonucleotide binding,GO:0032559~adenyl ribonucleotide binding	IPR000719:Protein kinase, core,IPR015741:Snf1-like protein AMPK,IPR017441:Protein kinase, ATP binding site,IPR017442:Serine/threonine protein kinase-related	aga04140:Regulation of autophagy,aga04150:mTOR signaling pathway
XM_312539	AgaP_AGAP002413	-1.612	-1.08775				IPR003307:eIF4-gamma/eIF5/eIF2-epsilon
XM_308467	AgaP_AGAP007365	-1.61233	-1.18328
XM_320459	AgaP_AGAP012066	-1.613	-1.727	"GO:0006508~proteolysis		GO:0004175~endopeptidase activity,GO:0004197~cysteine-type endopeptidase activity,GO:0004198~calcium-dependent cysteine-type endopeptidase activity,GO:0005509~calcium ion binding,GO:0008233~peptidase activity,GO:0008234~cysteine-type peptidase activity,GO:0043167~ion binding,GO:0043169~cation binding,GO:0046872~metal ion binding,GO:0070011~peptidase activity, acting on L-amino acid peptides	IPR001300:Peptidase C2, calpain,IPR011992:EF-Hand type,IPR018247:EF-HAND 1,IPR018248:EF hand,IPR018249:EF-HAND 2
XM_310584	AgaP_AGAP000507	-1.616	-1.06			GO:0008270~zinc ion binding,GO:0043167~ion binding,GO:0043169~cation binding,GO:0046872~metal ion binding,GO:0046914~transition metal ion binding	IPR007087:Zinc finger, C2H2-type,IPR013087:Zinc finger, C2H2-type/integrase, DNA-binding,IPR015880:Zinc finger, C2H2-like
XM_310427	AgaP_AGAP003869	-1.617	-1.47	"GO:0006508~proteolysis		GO:0004177~aminopeptidase activity,GO:0008233~peptidase activity,GO:0008235~metalloexopeptidase activity,GO:0008237~metallopeptidase activity,GO:0008238~exopeptidase activity,GO:0030145~manganese ion binding,GO:0043167~ion binding,GO:0043169~cation binding,GO:0046872~metal ion binding,GO:0046914~transition metal ion binding,GO:0070011~peptidase activity, acting on L-amino acid peptides	IPR000819:Peptidase M17, leucyl aminopeptidase, C-terminal,IPR008283:Peptidase M17, leucyl aminopeptidase, N-terminal,IPR011356:Peptidase M17, leucyl aminopeptidase	aga00330:Arginine and proline metabolism,aga00480:Glutathione metabolism
XM_001687917	AgaP_AGAP007278	-1.619	-1.135
XM_316909	AgaP_AGAP008532	-1.6195	-1.6605			GO:0008270~zinc ion binding,GO:0043167~ion binding,GO:0043169~cation binding,GO:0046872~metal ion binding,GO:0046914~transition metal ion binding	IPR001781:Zinc finger, LIM-type
XM_562379	Elongation factor 1-alpha	-1.621	-1.272	"GO:0006412~translation,GO:0006414~translational elongation		GO:0000166~nucleotide binding,GO:0003746~translation elongation factor activity,GO:0003924~GTPase activity,GO:0005525~GTP binding,GO:0008135~translation factor activity, nucleic acid binding,GO:0017076~purine nucleotide binding,GO:0019001~guanyl nucleotide binding,GO:0032553~ribonucleotide binding,GO:0032555~purine ribonucleotide binding,GO:0032561~guanyl ribonucleotide binding	IPR000795:Protein synthesis factor, GTP-binding,IPR004160:Translation elongation factor EFTu/EF1A, C-terminal,IPR004161:Translation elongation factor EFTu/EF1A, domain 2,IPR004539:Translation elongation factor EF1A, eukaryotic and archaeal,IPR016160:Aldehyde dehydrogenase, conserved site
XM_312665	AgaP_AGAP002306	-1.62256	-1.49578	"GO:0006412~translation	GO:0005811~lipid particle,GO:0005840~ribosome,GO:0030529~ribonucleoprotein complex,GO:0043228~non-membrane-bounded organelle,GO:0043232~intracellular non-membrane-bounded organelle	GO:0003735~structural constituent of ribosome,GO:0005198~structural molecule activity	IPR002136:Ribosomal protein L4/L1e,IPR013000:Ribosomal protein L4/L1e, eukaryotic/archaeal, conserved site	aga03010:Ribosome
XM_310834	AgaP_AGAP000287	-1.625	-1.582	"GO:0055114~oxidation reduction		GO:0008270~zinc ion binding,GO:0043167~ion binding,GO:0043169~cation binding,GO:0046872~metal ion binding,GO:0046914~transition metal ion binding	IPR002085:Alcohol dehydrogenase superfamily, zinc-containing,IPR013149:Alcohol dehydrogenase, zinc-binding
XM_319840	AgaP_AGAP009091	-1.625	-1.083			GO:0016831~carboxy-lyase activity,GO:0019842~vitamin binding,GO:0030170~pyridoxal phosphate binding,GO:0048037~cofactor binding,GO:0070279~vitamin B6 binding	IPR002129:Pyridoxal phosphate-dependent decarboxylase,IPR010977:Aromatic-L-amino-acid decarboxylase,IPR015421:Pyridoxal phosphate-dependent transferase, major region, subdomain 1,IPR015422:Pyridoxal phosphate-dependent transferase, major region, subdomain 2	aga00340:Histidine metabolism,aga00350:Tyrosine metabolism,aga00360:Phenylalanine metabolism,aga00380:Tryptophan metabolism
XM_318615	Zinc carboxypeptidase A 1	-1.627	-1.32	"GO:0006508~proteolysis,GO:0007586~digestion	GO:0005576~extracellular region,GO:0005615~extracellular space,GO:0044421~extracellular region part	GO:0004180~carboxypeptidase activity,GO:0004181~metallocarboxypeptidase activity,GO:0008233~peptidase activity,GO:0008235~metalloexopeptidase activity,GO:0008237~metallopeptidase activity,GO:0008238~exopeptidase activity,GO:0008270~zinc ion binding,GO:0043167~ion binding,GO:0043169~cation binding,GO:0046872~metal ion binding,GO:0046914~transition metal ion binding,GO:0070011~peptidase activity, a…	IPR000834:Peptidase M14, carboxypeptidase A,IPR003146:Proteinase inhibitor, carboxypeptidase propeptide
XM_317941	AgaP_AGAP011383	-1.628	-1.381				IPR008610:Eukaryotic rRNA processing
XM_309409	AgaP_AGAP011237	-1.63	-1.1226			GO:0008270~zinc ion binding,GO:0043167~ion binding,GO:0043169~cation binding,GO:0046872~metal ion binding,GO:0046914~transition metal ion binding	IPR001214:SET,IPR002893:Zinc finger, MYND-type,IPR011990:Tetratricopeptide-like helical
XM_555129	AgaP_AGAP008329; AgaP_AGAP012939	-1.631	-1.357	"GO:0006412~translation	GO:0005840~ribosome,GO:0015935~small ribosomal subunit,GO:0030529~ribonucleoprotein complex,GO:0033279~ribosomal subunit,GO:0043228~non-membrane-bounded organelle,GO:0043232~intracellular non-membrane-bounded organelle	GO:0003735~structural constituent of ribosome,GO:0005198~structural molecule activity	IPR000235:Ribosomal protein S7,IPR005716:Ribosomal protein S7, eukaryotic/archaeal	aga03010:Ribosome
XM_319376	AgaP_AGAP010197	-1.634	-1.106	"GO:0007242~intracellular signaling cascade			IPR000804:Clathrin adaptor, sigma subunit/coatomer, zeta subunit,IPR001496:SOCS protein, C-terminal,IPR001870:B302 (SPRY)-like,IPR003877:SPla/RYanodine receptor SPRY,IPR018355:SPla/RYanodine receptor subgroup
XM_001237298	AgaP_AGAP000358	-1.635	-1.763
XM_001687786	AgaP_AGAP002158	-1.636	-1.155
XM_308548	AgaP_AGAP007254	-1.637	-1.337	"GO:0006396~RNA processing		GO:0003723~RNA binding
XM_312940	AgaP_AGAP003232	-1.639	-1.775				IPR000467:D111/G-patch
XM_554103	Ribonucleoside-diphosphate reductase	-1.639	-1.283	"GO:0006259~DNA metabolic process,GO:0006260~DNA replication,GO:0055114~oxidation reduction	GO:0005971~ribonucleoside-diphosphate reductase complex	GO:0000166~nucleotide binding,GO:0001882~nucleoside binding,GO:0001883~purine nucleoside binding,GO:0004748~ribonucleoside-diphosphate reductase activity,GO:0005524~ATP binding,GO:0016725~oxidoreductase activity, acting on CH or CH2 groups,GO:0016728~oxidoreductase activity, acting on CH or CH2 groups, disulfide as acceptor,GO:0017076~purine nucleotide binding,GO:0030554~adenyl nucleotide binding…	IPR000788:Ribonucleotide reductase large subunit, C-terminal,IPR005144:ATP-cone,IPR013346:Ribonucleoside-diphosphate reductase, alpha subunit,IPR013509:Ribonucleotide reductase large subunit, N-terminal	aga00230:Purine metabolism,aga00240:Pyrimidine metabolism,aga00480:Glutathione metabolism
XM_309727	AgaP_AGAP010968	-1.64	-1.981	"GO:0006508~proteolysis		GO:0004175~endopeptidase activity,GO:0004252~serine-type endopeptidase activity,GO:0008233~peptidase activity,GO:0008236~serine-type peptidase activity,GO:0017171~serine hydrolase activity,GO:0070011~peptidase activity, acting on L-amino acid peptides	IPR001254:Peptidase S1 and S6, chymotrypsin/Hap,IPR001314:Peptidase S1A, chymotrypsin
XM_321584	AgaP_AGAP001538	-1.641	-1.332			GO:0000166~nucleotide binding	IPR000504:RNA recognition motif, RNP-1,IPR012677:Nucleotide-binding, alpha-beta plait	aga03040:Spliceosome
XM_315621	AgaP_AGAP005609	-1.643	-1.361	"GO:0032012~regulation of ARF protein signal transduction,GO:0032312~regulation of ARF GTPase activity,GO:0032318~regulation of Ras GTPase activity,GO:0043087~regulation of GTPase activity,GO:0046578~regulation of Ras protein signal transduction,GO:0051056~regulation of small GTPase mediated signal transduction,GO:0051336~regulation of hydrolase activity		GO:0005083~small GTPase regulator activity,GO:0005096~GTPase activator activity,GO:0008047~enzyme activator activity,GO:0008060~ARF GTPase activator activity,GO:0008270~zinc ion binding,GO:0030695~GTPase regulator activity,GO:0043167~ion binding,GO:0043169~cation binding,GO:0046872~metal ion binding,GO:0046914~transition metal ion binding,GO:0060589~nucleoside-triphosphatase regulator activity	IPR001164:Arf GTPase activating protein	aga04144:Endocytosis
XM_321349	Adenylyltransferase and sulfurtransferase MOCS3	-1.643	-1.419	"GO:0006396~RNA processing,GO:0006399~tRNA metabolic process,GO:0006732~coenzyme metabolic process,GO:0006777~Mo-molybdopterin cofactor biosynthetic process,GO:0008033~tRNA processing,GO:0009108~coenzyme biosynthetic process,GO:0018130~heterocycle biosynthetic process,GO:0019438~aromatic compound biosynthetic process,GO:0019720~Mo-molybdopterin cofactor metabolic process,GO:0032324~molybdopterin …	GO:0005829~cytosol	GO:0000166~nucleotide binding,GO:0001882~nucleoside binding,GO:0001883~purine nucleoside binding,GO:0004792~thiosulfate sulfurtransferase activity,GO:0005524~ATP binding,GO:0016782~transferase activity, transferring sulfur-containing groups,GO:0016783~sulfurtransferase activity,GO:0017076~purine nucleotide binding,GO:0030554~adenyl nucleotide binding,GO:0032553~ribonucleotide binding,GO:0032555~p…	IPR000594:UBA/THIF-type NAD/FAD binding fold,IPR001763:Rhodanese-like,IPR007901:MoeZ/MoeB
XM_317219	AgaP_AGAP008249; AgaP_AGAP012475	-1.644	-1.369	"GO:0006457~protein folding		GO:0000166~nucleotide binding,GO:0001882~nucleoside binding,GO:0001883~purine nucleoside binding,GO:0005524~ATP binding,GO:0017076~purine nucleotide binding,GO:0030554~adenyl nucleotide binding,GO:0032553~ribonucleotide binding,GO:0032555~purine ribonucleotide binding,GO:0032559~adenyl ribonucleotide binding,GO:0051082~unfolded protein binding	IPR002194:Chaperonin TCP-1, conserved site,IPR002423:Chaperonin Cpn60/TCP-1,IPR012718:T-complex protein 1, epsilon subunit,IPR017998:Chaperone, tailless complex polypeptide 1
XM_317946	AgaP_AGAP011375	-1.645	-1.568			GO:0000166~nucleotide binding,GO:0001882~nucleoside binding,GO:0001883~purine nucleoside binding,GO:0004756~selenide, water dikinase activity,GO:0005524~ATP binding,GO:0016781~phosphotransferase activity, paired acceptors,GO:0017076~purine nucleotide binding,GO:0030554~adenyl nucleotide binding,GO:0032553~ribonucleotide binding,GO:0032555~purine ribonucleotide binding,GO:0032559~adenyl ribonucleo…	IPR004536:Selenide water dikinase,IPR010918:AIR synthase related protein, C-terminal
XM_314735	AgaP_AGAP008637	-1.647	-1.283	"GO:0043388~positive regulation of DNA binding,GO:0044093~positive regulation of molecular function,GO:0045449~regulation of transcription,GO:0051090~regulation of transcription factor activity,GO:0051091~positive regulation of transcription factor activity,GO:0051092~positive regulation of NF-kappaB transcription factor activity,GO:0051098~regulation of binding,GO:0051099~positive regulation of …		GO:0000166~nucleotide binding,GO:0001882~nucleoside binding,GO:0001883~purine nucleoside binding,GO:0005524~ATP binding,GO:0008641~small protein activating enzyme activity,GO:0017076~purine nucleotide binding,GO:0030554~adenyl nucleotide binding,GO:0032553~ribonucleotide binding,GO:0032555~purine ribonucleotide binding,GO:0032559~adenyl ribonucleotide binding	IPR000127:Ubiquitin-activating enzyme repeat,IPR000594:UBA/THIF-type NAD/FAD binding fold,IPR018074:Ubiquitin-activating enzyme, E1, active site,IPR019572:Ubiquitin-activating enzyme	aga04120:Ubiquitin mediated proteolysis
XM_317672	Enolase	-1.648	-1.604	"GO:0005996~monosaccharide metabolic process,GO:0006006~glucose metabolic process,GO:0006007~glucose catabolic process,GO:0006091~generation of precursor metabolites and energy,GO:0006096~glycolysis,GO:0016052~carbohydrate catabolic process,GO:0019318~hexose metabolic process,GO:0019320~hexose catabolic process,GO:0044275~cellular carbohydrate catabolic process,GO:0046164~alcohol catabolic proces…	GO:0000015~phosphopyruvate hydratase complex,GO:0005829~cytosol,GO:0044445~cytosolic part	GO:0000287~magnesium ion binding,GO:0004634~phosphopyruvate hydratase activity,GO:0016836~hydro-lyase activity,GO:0043167~ion binding,GO:0043169~cation binding,GO:0046872~metal ion binding	IPR000941:Enolase	aga00010:Glycolysis / Gluconeogenesis,aga03018:RNA degradation
XM_321039	AgaP_AGAP002016	-1.648	-1.489			GO:0003993~acid phosphatase activity,GO:0016791~phosphatase activity,GO:0043167~ion binding,GO:0043169~cation binding,GO:0046872~metal ion binding	IPR004843:Metallophosphoesterase,IPR015914:Purple acid phosphatase, N-terminal
XM_313091	"6-phosphogluconate dehydrogenase, decarboxylating"	-1.649	-1.53	"GO:0005996~monosaccharide metabolic process,GO:0006006~glucose metabolic process,GO:0006007~glucose catabolic process,GO:0006098~pentose-phosphate shunt,GO:0006732~coenzyme metabolic process,GO:0006733~oxidoreduction coenzyme metabolic process,GO:0006739~NADP metabolic process,GO:0006769~nicotinamide metabolic process,GO:0009820~alkaloid metabolic process,GO:0016052~carbohydrate catabolic proces…		GO:0000166~nucleotide binding,GO:0004616~phosphogluconate dehydrogenase (decarboxylating) activity,GO:0048037~cofactor binding,GO:0050661~NADP or NADPH binding,GO:0050662~coenzyme binding	IPR006113:6-phosphogluconate dehydrogenase, decarboxylating,IPR006114:6-phosphogluconate dehydrogenase, C-terminal,IPR006115:6-phosphogluconate dehydrogenase, NAD-binding,IPR006183:6-phosphogluconate dehydrogenase,IPR006184:6-phosphogluconate-binding site,IPR012284:Fibritin/6-phosphogluconate dehydrogenase, C-terminal extension,IPR013328:Dehydrogenase, multihelical,IPR016040:NAD(P)-binding domain	aga00030:Pentose phosphate pathway,aga00480:Glutathione metabolism
XM_001237980	AgaP_AGAP011458	-1.652	-1.351	"GO:0006457~protein folding,GO:0007276~gamete generation,GO:0007292~female gamete generation,GO:0019953~sexual reproduction,GO:0032504~multicellular organism reproduction,GO:0048477~oogenesis,GO:0048609~reproductive process in a multicellular organism			IPR001179:Peptidyl-prolyl cis-trans isomerase, FKBP-type,IPR011990:Tetratricopeptide-like helical,IPR013026:Tetratricopeptide region,IPR013105:Tetratricopeptide TPR2,IPR019734:Tetratricopeptide repeat
XM_320948	AgaP_AGAP002091	-1.653	-1.9365	"GO:0006163~purine nucleotide metabolic process,GO:0006164~purine nucleotide biosynthetic process,GO:0006188~IMP biosynthetic process,GO:0006189~'de novo' IMP biosynthetic process,GO:0009123~nucleoside monophosphate metabolic process,GO:0009124~nucleoside monophosphate biosynthetic process,GO:0009126~purine nucleoside monophosphate metabolic process,GO:0009127~purine nucleoside monophosphate bios…		GO:0004642~phosphoribosylformylglycinamidine synthase activity,GO:0016879~ligase activity, forming carbon-nitrogen bonds,GO:0016884~carbon-nitrogen ligase activity, with glutamine as amido-N-donor	IPR000728:AIR synthase related protein,IPR010073:Phosphoribosylformylglycinamidine synthase, eukaryotes and proteobacteria,IPR010918:AIR synthase related protein, C-terminal,IPR017926:Glutamine amidotransferase type 1	aga00230:Purine metabolism
XM_563593	AgaP_AGAP002568	-1.654	-1.2075	"GO:0000070~mitotic sister chromatid segregation,GO:0000087~M phase of mitotic cell cycle,GO:0000278~mitotic cell cycle,GO:0000279~M phase,GO:0000280~nuclear division,GO:0000819~sister chromatid segregation,GO:0007049~cell cycle,GO:0007059~chromosome segregation,GO:0007062~sister chromatid cohesion,GO:0007064~mitotic sister chromatid cohesion,GO:0007067~mitosis,GO:0022402~cell cycle process,GO:00…	GO:0005694~chromosome,GO:0008278~cohesin complex,GO:0008280~cohesin core heterodimer,GO:0031248~protein acetyltransferase complex,GO:0043228~non-membrane-bounded organelle,GO:0043232~intracellular non-membrane-bounded organelle,GO:0044427~chromosomal part	GO:0008080~N-acetyltransferase activity,GO:0016407~acetyltransferase activity,GO:0016410~N-acyltransferase activity	IPR000182:GCN5-related N-acetyltransferase,IPR016181:Acyl-CoA N-acyltransferase
XM_321608	AgaP_AGAP001514	-1.655	-1.446				IPR007854:Fip1
XM_001688712	AgaP_AGAP005965	-1.661	-1.501
XM_314553	AgaP_AGAP010588	-1.663	-1.38	"GO:0006457~protein folding		GO:0000166~nucleotide binding,GO:0001882~nucleoside binding,GO:0001883~purine nucleoside binding,GO:0005524~ATP binding,GO:0017076~purine nucleotide binding,GO:0030554~adenyl nucleotide binding,GO:0032553~ribonucleotide binding,GO:0032555~purine ribonucleotide binding,GO:0032559~adenyl ribonucleotide binding,GO:0051082~unfolded protein binding	IPR001969:Peptidase aspartic, active site,IPR002194:Chaperonin TCP-1, conserved site,IPR002423:Chaperonin Cpn60/TCP-1,IPR012721:T-complex protein 1, theta subunit,IPR017998:Chaperone, tailless complex polypeptide 1
XM_551123	AgaP_AGAP001682	-1.6635	-1.335	"GO:0006508~proteolysis		GO:0008233~peptidase activity,GO:0008236~serine-type peptidase activity,GO:0017171~serine hydrolase activity,GO:0070011~peptidase activity, acting on L-amino acid peptides	IPR000223:Peptidase S26A, signal peptidase I,IPR011056:Peptidase S24, S26A, S26B and S26C, beta-ribbon domain,IPR019758:Peptidase S26A, signal peptidase I, conserved site,IPR019759:Peptidase S24, S26A and S26B, conserved region
XM_001688254	AgaP_AGAP000450	-1.665	-1.238
XM_319685	AgaP_AGAP008931	-1.665	-1.73				IPR011701:Major facilitator superfamily MFS-1
XM_320723	AgaP_AGAP011792	-1.665	-1.662	"GO:0006508~proteolysis		GO:0004175~endopeptidase activity,GO:0004252~serine-type endopeptidase activity,GO:0008233~peptidase activity,GO:0008236~serine-type peptidase activity,GO:0017171~serine hydrolase activity,GO:0070011~peptidase activity, acting on L-amino acid peptides	IPR001254:Peptidase S1 and S6, chymotrypsin/Hap,IPR001314:Peptidase S1A, chymotrypsin,IPR018114:Peptidase S1/S6, chymotrypsin/Hap, active site
XM_001238028	AgaP_AGAP009658	-1.668	-1.326
XM_308001	AgaP_AGAP002185	-1.668	-1.356			GO:0000166~nucleotide binding,GO:0005525~GTP binding,GO:0017076~purine nucleotide binding,GO:0019001~guanyl nucleotide binding,GO:0032553~ribonucleotide binding,GO:0032555~purine ribonucleotide binding,GO:0032561~guanyl ribonucleotide binding	IPR002917:GTP-binding protein, HSR1-related,IPR004095:TGS,IPR005225:Small GTP-binding protein,IPR006073:GTP1/OBG,IPR006074:GTP1/OBG, conserved site
XM_308713	AgaP_AGAP007050	-1.669	-1.447			GO:0000166~nucleotide binding,GO:0005525~GTP binding,GO:0017076~purine nucleotide binding,GO:0019001~guanyl nucleotide binding,GO:0032553~ribonucleotide binding,GO:0032555~purine ribonucleotide binding,GO:0032561~guanyl ribonucleotide binding	IPR006073:GTP1/OBG,IPR010674:Nucleolar GTP-binding 1,IPR012973:NOG, C-terminal
XM_308927	AgaP_AGAP006818	-1.66971	0.101857	"GO:0009132~nucleoside diphosphate metabolic process,GO:0009186~deoxyribonucleoside diphosphate metabolic process,GO:0009262~deoxyribonucleotide metabolic process		GO:0004748~ribonucleoside-diphosphate reductase activity,GO:0016725~oxidoreductase activity, acting on CH or CH2 groups,GO:0016728~oxidoreductase activity, acting on CH or CH2 groups, disulfide as acceptor,GO:0043167~ion binding,GO:0043169~cation binding,GO:0046872~metal ion binding,GO:0046914~transition metal ion binding	IPR000358:Ribonucleotide reductase,IPR012348:Ribonucleotide reductase-related	aga00230:Purine metabolism,aga00240:Pyrimidine metabolism,aga00480:Glutathione metabolism
XM_308647	Pescadillo homolog	-1.673	-1.131	"GO:0006364~rRNA processing,GO:0006396~RNA processing,GO:0008283~cell proliferation,GO:0016072~rRNA metabolic process,GO:0022613~ribonucleoprotein complex biogenesis,GO:0034470~ncRNA processing,GO:0034660~ncRNA metabolic process,GO:0042254~ribosome biogenesis	GO:0005654~nucleoplasm,GO:0005730~nucleolus,GO:0031974~membrane-enclosed lumen,GO:0031981~nuclear lumen,GO:0043228~non-membrane-bounded organelle,GO:0043232~intracellular non-membrane-bounded organelle,GO:0043233~organelle lumen,GO:0070013~intracellular organelle lumen		IPR001357:BRCT,IPR010613:Pescadillo, N-terminal
XM_317741	AgaP_AGAP007774	-1.673	-1.679
XM_001687840	AgaP_AGAP007563	-1.675	-1.506	"GO:0000070~mitotic sister chromatid segregation,GO:0000087~M phase of mitotic cell cycle,GO:0000278~mitotic cell cycle,GO:0000279~M phase,GO:0000280~nuclear division,GO:0000768~syncytium formation by plasma membrane fusion,GO:0000819~sister chromatid segregation,GO:0006323~DNA packaging,GO:0006949~syncytium formation,GO:0007010~cytoskeleton organization,GO:0007049~cell cycle,GO:0007059~chromosom…	GO:0000228~nuclear chromosome,GO:0000793~condensed chromosome,GO:0000794~condensed nuclear chromosome,GO:0005694~chromosome,GO:0030016~myofibril,GO:0030017~sarcomere,GO:0030018~Z disc,GO:0031674~I band,GO:0043228~non-membrane-bounded organelle,GO:0043232~intracellular non-membrane-bounded organelle,GO:0043292~contractile fiber,GO:0044449~contractile fiber part	GO:0003779~actin binding,GO:0005198~structural molecule activity,GO:0008092~cytoskeletal protein binding,GO:0008307~structural constituent of muscle	IPR001452:Src homology-3 domain,IPR003598:Immunoglobulin subtype 2,IPR003599:Immunoglobulin subtype,IPR003961:Fibronectin, type III,IPR007110:Immunoglobulin-like,IPR008957:Fibronectin, type III-like fold,IPR010939:Protein of unknown function DUF1136,IPR011511:Variant SH3,IPR013098:Immunoglobulin I-set,IPR013151:Immunoglobulin,IPR013783:Immunoglobulin-like fold,IPR018483:Carbohydrate kinase, FGGY,…
XM_311967	Eukaryotic translation initiation factor 3 subunit F	-1.675	-1.663	"GO:0002165~instar larval or pupal development,GO:0006412~translation,GO:0007431~salivary gland development,GO:0007435~salivary gland morphogenesis,GO:0007552~metamorphosis,GO:0007559~histolysis,GO:0008219~cell death,GO:0009791~post-embryonic development,GO:0009886~post-embryonic morphogenesis,GO:0012501~programmed cell death,GO:0016265~death,GO:0016271~tissue death,GO:0022612~gland morphogenesis…		GO:0003743~translation initiation factor activity,GO:0008135~translation factor activity, nucleic acid binding	IPR000555:Mov34/MPN/PAD-1
XM_001688237	AgaP_AGAP000584	-1.676	-1.237
XM_001687897	AgaP_AGAP007364	-1.67875	-1.266
XM_001688918	AgaP_AGAP000878	-1.683	-1.694	"GO:0045449~regulation of transcription		GO:0003677~DNA binding,GO:0030528~transcription regulator activity	IPR001092:Basic helix-loop-helix dimerisation region bHLH,IPR011598:Helix-loop-helix DNA-binding,IPR015660:Achaete-scute transcription factor related
XM_307325	AgaP_AGAP012577; AgaP_AGAP010645	-1.687	-1.258	"GO:0006508~proteolysis	GO:0005576~extracellular region	GO:0004175~endopeptidase activity,GO:0004197~cysteine-type endopeptidase activity,GO:0008233~peptidase activity,GO:0008234~cysteine-type peptidase activity,GO:0070011~peptidase activity, acting on L-amino acid peptides	IPR000169:Peptidase, cysteine peptidase active site,IPR000668:Peptidase C1A, papain C-terminal,IPR001588:Casein, alpha/beta,IPR013128:Peptidase C1A, papain,IPR013201:Proteinase inhibitor I29, cathepsin propeptide
XM_320716	AgaP_AGAP011799	-1.6872	-1.4414	"GO:0007088~regulation of mitosis,GO:0007346~regulation of mitotic cell cycle,GO:0010564~regulation of cell cycle process,GO:0030071~regulation of mitotic metaphase/anaphase transition,GO:0033043~regulation of organelle organization,GO:0051726~regulation of cell cycle,GO:0051783~regulation of nuclear division	GO:0000151~ubiquitin ligase complex,GO:0000152~nuclear ubiquitin ligase complex,GO:0005680~anaphase-promoting complex		IPR004939:Anaphase-promoting complex, subunit 10,IPR016901:Anaphase-promoting complex, subunit 10, subgroup	aga04120:Ubiquitin mediated proteolysis,aga04914:Progesterone-mediated oocyte maturation
XM_307827	AgaP_AGAP010630	-1.688	-1.358	"GO:0006811~ion transport,GO:0006812~cation transport,GO:0006816~calcium ion transport,GO:0015674~di-, tri-valent inorganic cation transport,GO:0030001~metal ion transport	GO:0016021~integral to membrane,GO:0031224~intrinsic to membrane	GO:0005216~ion channel activity,GO:0005261~cation channel activity,GO:0005262~calcium channel activity,GO:0015267~channel activity,GO:0022803~passive transmembrane transporter activity,GO:0022838~substrate specific channel activity,GO:0046873~metal ion transmembrane transporter activity	IPR002110:Ankyrin,IPR002153:Transient receptor potential protein,IPR004729:Transient receptor potential channel,IPR005821:Ion transport,IPR013555:Transient receptor potential II
XM_314809	AgaP_AGAP008704	-1.6889	-1.3105				IPR004119:Protein of unknown function DUF227,IPR015897:CHK kinase-like
XM_001687902	AgaP_AGAP007331	-1.689	-1.23
XM_309592	Chorion peroxidase	-1.689	-1.161	"GO:0000302~response to reactive oxygen species,GO:0006800~oxygen and reactive oxygen species metabolic process,GO:0006979~response to oxidative stress,GO:0010035~response to inorganic substance,GO:0033554~cellular response to stress,GO:0034599~cellular response to oxidative stress,GO:0034614~cellular response to reactive oxygen species,GO:0042542~response to hydrogen peroxide,GO:0042743~hydrogen…	GO:0005576~extracellular region	GO:0004601~peroxidase activity,GO:0005506~iron ion binding,GO:0016209~antioxidant activity,GO:0016684~oxidoreductase activity, acting on peroxide as acceptor,GO:0020037~heme binding,GO:0043167~ion binding,GO:0043169~cation binding,GO:0046872~metal ion binding,GO:0046906~tetrapyrrole binding,GO:0046914~transition metal ion binding	IPR002007:Haem peroxidase, animal,IPR019791:Haem peroxidase, animal, subgroup,IPR019793:Peroxidases heam-ligand binding site,IPR019794:Peroxidase, active site
XM_312421	AgaP_AGAP002518	-1.689	-1.212	"GO:0006560~proline metabolic process,GO:0006561~proline biosynthetic process,GO:0008652~cellular amino acid biosynthetic process,GO:0009064~glutamine family amino acid metabolic process,GO:0009084~glutamine family amino acid biosynthetic process,GO:0009309~amine biosynthetic process,GO:0016053~organic acid biosynthetic process,GO:0018130~heterocycle biosynthetic process,GO:0044271~nitrogen compo…		GO:0004349~glutamate 5-kinase activity,GO:0004350~glutamate-5-semialdehyde dehydrogenase activity,GO:0016620~oxidoreductase activity, acting on the aldehyde or oxo group of donors, NAD or NADP as acceptor,GO:0016774~phosphotransferase activity, carboxyl group as acceptor,GO:0019202~amino acid kinase activity	IPR000965:Gamma-glutamyl phosphate reductase GPR,IPR001048:Aspartate/glutamate/uridylate kinase,IPR001057:Glutamate 5-kinase,IPR005715:Glutamate 5-kinase, ProB-related,IPR005766:Delta l-pyrroline-5-carboxylate synthetase,IPR015590:Aldehyde dehydrogenase,IPR016162:Aldehyde dehydrogenase, N-terminal,IPR016163:Aldehyde dehydrogenase, C-terminal,IPR019797:Glutamate 5-kinase, conserved site	aga00330:Arginine and proline metabolism
XM_307082	Histone H2B	-1.691	1.158	"GO:0006323~DNA packaging,GO:0006325~chromatin organization,GO:0006333~chromatin assembly or disassembly,GO:0006334~nucleosome assembly,GO:0031497~chromatin assembly,GO:0034621~cellular macromolecular complex subunit organization,GO:0034622~cellular macromolecular complex assembly,GO:0034728~nucleosome organization,GO:0043933~macromolecular complex subunit organization,GO:0051276~chromosome organ…	GO:0000785~chromatin,GO:0000786~nucleosome,GO:0005694~chromosome,GO:0032993~protein-DNA complex,GO:0043228~non-membrane-bounded organelle,GO:0043232~intracellular non-membrane-bounded organelle,GO:0044427~chromosomal part	GO:0003677~DNA binding	IPR000558:Histone H2B,IPR007125:Histone core,IPR009072:Histone-fold
XM_317683	AgaP_AGAP007817	-1.692	-1.143		GO:0000930~gamma-tubulin complex,GO:0000931~gamma-tubulin large complex,GO:0005815~microtubule organizing center,GO:0005856~cytoskeleton,GO:0008274~gamma-tubulin ring complex,GO:0015630~microtubule cytoskeleton,GO:0043228~non-membrane-bounded organelle,GO:0043232~intracellular non-membrane-bounded organelle,GO:0044430~cytoskeletal part,GO:0044450~microtubule organizing center part	GO:0008092~cytoskeletal protein binding,GO:0015631~tubulin binding,GO:0043015~gamma-tubulin binding	IPR001680:WD40 repeat
XM_317563	AgaP_AGAP007921	-1.693	-1.677				IPR002155:Thiolase,IPR002198:Short-chain dehydrogenase/reductase SDR,IPR003033:Sterol-binding,IPR016038:Thiolase-like, subgroup
XM_321133	AgaP_AGAP001930	-1.698	-1.299			GO:0000166~nucleotide binding	IPR000504:RNA recognition motif, RNP-1,IPR012677:Nucleotide-binding, alpha-beta plait
XM_001230540	AgaP_AGAP012583	-1.7	-1.644	"GO:0005996~monosaccharide metabolic process,GO:0006006~glucose metabolic process,GO:0006007~glucose catabolic process,GO:0006098~pentose-phosphate shunt,GO:0006732~coenzyme metabolic process,GO:0006733~oxidoreduction coenzyme metabolic process,GO:0006739~NADP metabolic process,GO:0006769~nicotinamide metabolic process,GO:0009820~alkaloid metabolic process,GO:0016052~carbohydrate catabolic proces…		GO:0000166~nucleotide binding,GO:0004616~phosphogluconate dehydrogenase (decarboxylating) activity,GO:0048037~cofactor binding,GO:0050661~NADP or NADPH binding,GO:0050662~coenzyme binding	IPR006114:6-phosphogluconate dehydrogenase, C-terminal
XM_311017	AgaP_AGAP000129	-1.706	-1.406	"GO:0006508~proteolysis		GO:0008233~peptidase activity,GO:0008237~metallopeptidase activity,GO:0008270~zinc ion binding,GO:0043167~ion binding,GO:0043169~cation binding,GO:0046872~metal ion binding,GO:0046914~transition metal ion binding,GO:0070011~peptidase activity, acting on L-amino acid peptides	IPR001930:Peptidase M1, membrane alanine aminopeptidase,IPR014782:Peptidase M1, membrane alanine aminopeptidase, N-terminal
XM_001689145	AgaP_AGAP008888	-1.716	-1.582
XM_316158	AgaP_AGAP006099	-1.729	-1.507	"GO:0006508~proteolysis	GO:0005811~lipid particle	GO:0004175~endopeptidase activity,GO:0004222~metalloendopeptidase activity,GO:0008233~peptidase activity,GO:0008237~metallopeptidase activity,GO:0008270~zinc ion binding,GO:0043167~ion binding,GO:0043169~cation binding,GO:0046872~metal ion binding,GO:0046914~transition metal ion binding,GO:0070011~peptidase activity, acting on L-amino acid peptides	IPR007863:Peptidase M16, C-terminal,IPR011237:Peptidase M16, core,IPR011765:Peptidase M16, N-terminal	aga00190:Oxidative phosphorylation
XM_316694	AgaP_AGAP006660	-1.742	-1.518	"GO:0006102~isocitrate metabolic process,GO:0055114~oxidation reduction		GO:0000166~nucleotide binding,GO:0000287~magnesium ion binding,GO:0004448~isocitrate dehydrogenase activity,GO:0004450~isocitrate dehydrogenase (NADP+) activity,GO:0043167~ion binding,GO:0043169~cation binding,GO:0046872~metal ion binding,GO:0048037~cofactor binding,GO:0050662~coenzyme binding,GO:0051287~NAD or NADH binding	IPR001804:Isocitrate/isopropylmalate dehydrogenase,IPR004790:Isocitrate dehydrogenase NADP-dependent, eukaryotic,IPR019818:Isocitrate/isopropylmalate dehydrogenase, conserved site	aga00020:Citrate cycle (TCA cycle),aga00480:Glutathione metabolism
XM_316470	AgaP_AGAP006434	-1.744	-1.499	"GO:0005976~polysaccharide metabolic process,GO:0006022~aminoglycan metabolic process,GO:0006030~chitin metabolic process	GO:0005576~extracellular region	GO:0001871~pattern binding,GO:0008061~chitin binding,GO:0030246~carbohydrate binding,GO:0030247~polysaccharide binding	IPR002557:Chitin binding protein, peritrophin-A
XM_553377	AgaP_AGAP009592	-1.745	-1.439	"GO:0006508~proteolysis		GO:0004180~carboxypeptidase activity,GO:0008233~peptidase activity,GO:0008238~exopeptidase activity,GO:0070011~peptidase activity, acting on L-amino acid peptides	IPR003146:Proteinase inhibitor, carboxypeptidase propeptide
XM_309401	AgaP_AGAP011244	-1.746	-1.526	"GO:0006364~rRNA processing,GO:0006396~RNA processing,GO:0016072~rRNA metabolic process,GO:0022613~ribonucleoprotein complex biogenesis,GO:0034470~ncRNA processing,GO:0034660~ncRNA metabolic process,GO:0042254~ribosome biogenesis		GO:0003723~RNA binding	IPR000692:Fibrillarin
XM_564036	AgaP_AGAP010892	-1.747	-1.263				IPR005829:Sugar transporter, conserved site,IPR011701:Major facilitator superfamily MFS-1	aga04512:ECM-receptor interaction
XM_307878	AgaP_AGAP009459	-1.754	-1.206	"GO:0000086~G2/M transition of mitotic cell cycle,GO:0000278~mitotic cell cycle,GO:0000279~M phase,GO:0003006~reproductive developmental process,GO:0006468~protein amino acid phosphorylation,GO:0006793~phosphorus metabolic process,GO:0006796~phosphate metabolic process,GO:0007049~cell cycle,GO:0007126~meiosis,GO:0007140~male meiosis,GO:0007276~gamete generation,GO:0007281~germ cell development,GO…		GO:0000166~nucleotide binding,GO:0001882~nucleoside binding,GO:0001883~purine nucleoside binding,GO:0004672~protein kinase activity,GO:0004674~protein serine/threonine kinase activity,GO:0005524~ATP binding,GO:0017076~purine nucleotide binding,GO:0030554~adenyl nucleotide binding,GO:0032553~ribonucleotide binding,GO:0032555~purine ribonucleotide binding,GO:0032559~adenyl ribonucleotide binding	IPR000719:Protein kinase, core,IPR002290:Serine/threonine protein kinase,IPR008271:Serine/threonine protein kinase, active site,IPR017441:Protein kinase, ATP binding site,IPR017442:Serine/threonine protein kinase-related	aga04914:Progesterone-mediated oocyte maturation
XM_001688599	AgaP_AGAP005378	-1.761	-1.642	"GO:0002165~instar larval or pupal development,GO:0007431~salivary gland development,GO:0007435~salivary gland morphogenesis,GO:0007552~metamorphosis,GO:0007559~histolysis,GO:0008219~cell death,GO:0009791~post-embryonic development,GO:0009886~post-embryonic morphogenesis,GO:0012501~programmed cell death,GO:0016265~death,GO:0016271~tissue death,GO:0022612~gland morphogenesis,GO:0035070~salivary gl…	GO:0005886~plasma membrane	GO:0005509~calcium ion binding,GO:0043167~ion binding,GO:0043169~cation binding,GO:0046872~metal ion binding	IPR002048:Calcium-binding EF-hand,IPR011992:EF-Hand type,IPR018247:EF-HAND 1,IPR018248:EF hand,IPR018249:EF-HAND 2
XM_320745	AgaP_AGAP011765	-1.76167	-1.64567			GO:0004857~enzyme inhibitor activity,GO:0004866~endopeptidase inhibitor activity,GO:0004867~serine-type endopeptidase inhibitor activity,GO:0030414~peptidase inhibitor activity	IPR000884:Thrombospondin, type 1 repeat,IPR002223:Proteinase inhibitor I2, Kunitz metazoa,IPR002861:Reeler region,IPR009465:Spondin, N-terminal
XM_311826	AgaP_AGAP003047	-1.771	-1.055			GO:0000166~nucleotide binding,GO:0001882~nucleoside binding,GO:0001883~purine nucleoside binding,GO:0004386~helicase activity,GO:0005524~ATP binding,GO:0008026~ATP-dependent helicase activity,GO:0016887~ATPase activity,GO:0017076~purine nucleotide binding,GO:0030554~adenyl nucleotide binding,GO:0032553~ribonucleotide binding,GO:0032555~purine ribonucleotide binding,GO:0032559~adenyl ribonucleotid…	IPR000629:RNA helicase, ATP-dependent, DEAD-box, conserved site,IPR001650:DNA/RNA helicase, C-terminal,IPR011545:DNA/RNA helicase, DEAD/DEAH box type, N-terminal,IPR014021:Helicase, superfamily 1 and 2, ATP-binding
XM_001237274	AgaP_AGAP000490	-1.781	-1.547
XM_001689292	AgaP_AGAP001493	-1.782	-1.333
XM_312164	AgaP_AGAP002759	-1.799	-1.573	"GO:0006457~protein folding		GO:0000166~nucleotide binding,GO:0001882~nucleoside binding,GO:0001883~purine nucleoside binding,GO:0005524~ATP binding,GO:0017076~purine nucleotide binding,GO:0030554~adenyl nucleotide binding,GO:0032553~ribonucleotide binding,GO:0032555~purine ribonucleotide binding,GO:0032559~adenyl ribonucleotide binding,GO:0051082~unfolded protein binding	IPR002194:Chaperonin TCP-1, conserved site,IPR002423:Chaperonin Cpn60/TCP-1,IPR012719:T-complex protein 1, gamma subunit,IPR017998:Chaperone, tailless complex polypeptide 1
XM_312936	AgaP_AGAP003228	-1.805	-1.371	"GO:0000122~negative regulation of transcription from RNA polymerase II promoter,GO:0000902~cell morphogenesis,GO:0000904~cell morphogenesis involved in differentiation,GO:0000910~cytokinesis,GO:0006323~DNA packaging,GO:0006325~chromatin organization,GO:0006333~chromatin assembly or disassembly,GO:0006334~nucleosome assembly,GO:0006338~chromatin remodeling,GO:0006342~chromatin silencing,GO:000635…	GO:0005654~nucleoplasm,GO:0005667~transcription factor complex,GO:0005694~chromosome,GO:0005700~polytene chromosome,GO:0031519~PcG protein complex,GO:0031523~Myb complex,GO:0031974~membrane-enclosed lumen,GO:0031981~nuclear lumen,GO:0034708~methyltransferase complex,GO:0035097~histone methyltransferase complex,GO:0035098~ESC/E(Z) complex,GO:0043228~non-membrane-bounded organelle,GO:0043232~intrac…	GO:0019899~enzyme binding,GO:0035035~histone acetyltransferase binding,GO:0042826~histone deacetylase binding	IPR001680:WD40 repeat,IPR015943:WD40/YVTN repeat-like,IPR017986:WD40 repeat, region,IPR019775:WD40 repeat, conserved site,IPR019781:WD40 repeat, subgroup,IPR019782:WD40 repeat 2
XM_314854	AgaP_AGAP008738	-1.814	-1.067				IPR018862:Eukayotic translation initiation factor 4E transporter
XM_310731	AgaP_AGAP000378	-1.827	-1.316				IPR003891:Initiation factor eIF-4 gamma, MA3
XM_316024	AgaP_AGAP005981	-1.827	-1.565	"GO:0006457~protein folding		GO:0008270~zinc ion binding,GO:0031072~heat shock protein binding,GO:0043167~ion binding,GO:0043169~cation binding,GO:0046872~metal ion binding,GO:0046914~transition metal ion binding,GO:0051082~unfolded protein binding	IPR001305:Heat shock protein DnaJ, cysteine-rich region,IPR001623:Heat shock protein DnaJ, N-terminal,IPR002939:Chaperone DnaJ, C-terminal,IPR003095:Heat shock protein DnaJ,IPR018253:Heat shock protein DnaJ, conserved site
XM_309973	AgaP_AGAP011535	-1.832	-1.539	"GO:0006508~proteolysis,GO:0006511~ubiquitin-dependent protein catabolic process,GO:0009057~macromolecule catabolic process,GO:0019941~modification-dependent protein catabolic process,GO:0030163~protein catabolic process,GO:0043632~modification-dependent macromolecule catabolic process,GO:0044257~cellular protein catabolic process,GO:0044265~cellular macromolecule catabolic process,GO:0051603~pro…			IPR001232:SKP1 component,IPR011333:BTB/POZ fold,IPR016073:SKP1 component, POZ	aga04120:Ubiquitin mediated proteolysis
XM_562128	AgaP_AGAP004378	-1.836	-1.553				IPR004045:Glutathione S-transferase, N-terminal,IPR004046:Glutathione S-transferase, C-terminal,IPR010987:Glutathione S-transferase, C-terminal-like,IPR017933:Glutathione S-transferase/chloride channel, C-terminal
XM_309396	AgaP_AGAP011248	-1.839	-1.62				IPR018797:FAM98
XM_311001	AgaP_AGAP000143	-1.84	-1.516			GO:0043167~ion binding,GO:0043169~cation binding	IPR013781:Glycoside hydrolase, subgroup, catalytic core	aga00511:Other glycan degradation,aga04142:Lysosome
XM_561244	AgaP_AGAP012570	-1.849	-1.591				IPR000859:CUB
XM_309432	AgaP_AGAP011211	-1.863	-2.485		GO:0000176~nuclear exosome (RNase complex),GO:0000178~exosome (RNase complex)	GO:0003723~RNA binding	IPR003029:Ribosomal protein S1, RNA binding domain	aga03018:RNA degradation
XM_316997	Uricase	-1.865	-1.006	"GO:0006144~purine base metabolic process,GO:0009112~nucleobase metabolic process,GO:0055114~oxidation reduction		GO:0004846~urate oxidase activity,GO:0016661~oxidoreductase activity, acting on other nitrogenous compounds as donors,GO:0016663~oxidoreductase activity, acting on other nitrogenous compounds as donors, oxygen as acceptor	IPR002042:Uricase,IPR019842:Uricase, conserved site	aga00230:Purine metabolism,aga00232:Caffeine metabolism
XM_320290	AgaP_AGAP012252	-1.876	-1.717	"GO:0006468~protein amino acid phosphorylation,GO:0006793~phosphorus metabolic process,GO:0006796~phosphate metabolic process,GO:0007242~intracellular signaling cascade,GO:0016310~phosphorylation		GO:0000166~nucleotide binding,GO:0001882~nucleoside binding,GO:0001883~purine nucleoside binding,GO:0004672~protein kinase activity,GO:0004674~protein serine/threonine kinase activity,GO:0004697~protein kinase C activity,GO:0005524~ATP binding,GO:0008270~zinc ion binding,GO:0008289~lipid binding,GO:0017076~purine nucleotide binding,GO:0019992~diacylglycerol binding,GO:0030554~adenyl nucleotide bi…	IPR000008:C2 calcium-dependent membrane targeting,IPR000719:Protein kinase, core,IPR000961:AGC-kinase, C-terminal,IPR002219:Protein kinase C-like, phorbol ester/diacylglycerol binding,IPR014375:Protein kinase C, alpha/beta/gamma types,IPR015745:Protein kinase C,IPR017441:Protein kinase, ATP binding site,IPR017442:Serine/threonine protein kinase-related,IPR017892:Protein kinase, C-terminal,IPR0180…	aga04070:Phosphatidylinositol signaling system,aga04310:Wnt signaling pathway,aga04650:Natural killer cell mediated cytotoxicity
XM_310274	AgaP_AGAP003742	-1.88	-1.2105				IPR000408:Regulator of chromosome condensation, RCC1,IPR009091:Regulator of chromosome condensation/beta-lactamase-inhibitor protein II
XM_564245	AgaP_AGAP011245	-1.884	-1.698
XM_317381	AgaP_AGAP008075	-1.89	-1.378			GO:0008270~zinc ion binding,GO:0043167~ion binding,GO:0043169~cation binding,GO:0046872~metal ion binding,GO:0046914~transition metal ion binding	IPR001878:Zinc finger, CCHC-type,IPR013084:Zinc finger, CCHC retroviral-type
XM_316957	AgaP_AGAP008487	-1.90187	-1.70412	"GO:0006643~membrane lipid metabolic process,GO:0006644~phospholipid metabolic process,GO:0006665~sphingolipid metabolic process,GO:0006684~sphingomyelin metabolic process,GO:0006685~sphingomyelin catabolic process,GO:0009395~phospholipid catabolic process,GO:0016042~lipid catabolic process,GO:0019637~organophosphate metabolic process,GO:0030149~sphingolipid catabolic process,GO:0044242~cellular …		GO:0004620~phospholipase activity,GO:0004767~sphingomyelin phosphodiesterase activity,GO:0008081~phosphoric diester hydrolase activity,GO:0016298~lipase activity	IPR004843:Metallophosphoesterase,IPR008139:Saposin B,IPR011160:Sphingomyelin phosphodiesterase
XM_316160	AgaP_AGAP006101	-1.904	-1.631				IPR005178:Protein of unknown function DUF300
XM_001687830	AgaP_AGAP007587	-1.911	-1.412	"GO:0006468~protein amino acid phosphorylation,GO:0006793~phosphorus metabolic process,GO:0006796~phosphate metabolic process,GO:0016310~phosphorylation		GO:0000166~nucleotide binding,GO:0001882~nucleoside binding,GO:0001883~purine nucleoside binding,GO:0004672~protein kinase activity,GO:0004674~protein serine/threonine kinase activity,GO:0005524~ATP binding,GO:0017076~purine nucleotide binding,GO:0030554~adenyl nucleotide binding,GO:0032553~ribonucleotide binding,GO:0032555~purine ribonucleotide binding,GO:0032559~adenyl ribonucleotide binding	IPR000008:C2 calcium-dependent membrane targeting,IPR000719:Protein kinase, core,IPR000861:HR1-like rho-binding repeat,IPR000961:AGC-kinase, C-terminal,IPR002290:Serine/threonine protein kinase,IPR011072:HR1 rho-binding repeat,IPR017441:Protein kinase, ATP binding site,IPR017442:Serine/threonine protein kinase-related,IPR017892:Protein kinase, C-terminal
XM_308639	AgaP_AGAP007122	-1.929	-1.549	"GO:0000226~microtubule cytoskeleton organization,GO:0000280~nuclear division,GO:0006461~protein complex assembly,GO:0006997~nucleus organization,GO:0007010~cytoskeleton organization,GO:0007017~microtubule-based process,GO:0007018~microtubule-based movement,GO:0007097~nuclear migration,GO:0007338~single fertilization,GO:0007422~peripheral nervous system development,GO:0009566~fertilization,GO:000…	GO:0005856~cytoskeleton,GO:0005874~microtubule,GO:0015630~microtubule cytoskeleton,GO:0043228~non-membrane-bounded organelle,GO:0043232~intracellular non-membrane-bounded organelle,GO:0044430~cytoskeletal part	GO:0000166~nucleotide binding,GO:0003924~GTPase activity,GO:0005198~structural molecule activity,GO:0005525~GTP binding,GO:0017076~purine nucleotide binding,GO:0019001~guanyl nucleotide binding,GO:0032553~ribonucleotide binding,GO:0032555~purine ribonucleotide binding,GO:0032561~guanyl ribonucleotide binding	IPR000217:Tubulin,IPR002452:Alpha tubulin,IPR003008:Tubulin/FtsZ, GTPase domain,IPR017975:Tubulin, conserved site,IPR018316:Tubulin/FtsZ, 2-layer sandwich domain
XM_311114	AgaP_AGAP000044	-1.934	-1.461	"GO:0019725~cellular homeostasis,GO:0042592~homeostatic process,GO:0045454~cell redox homeostasis			IPR005788:Disulphide isomerase,IPR006662:Thioredoxin-like subdomain,IPR012335:Thioredoxin fold,IPR013766:Thioredoxin domain,IPR017936:Thioredoxin-like,IPR017937:Thioredoxin, conserved site
XM_001689256	AgaP_AGAP002076	-1.95	-1.348				IPR019651:Glutamate dehydrogenase, NAD-specific
XM_564981	AgaP_AGAP007241	-1.952	-1.631	"GO:0045449~regulation of transcription		GO:0030528~transcription regulator activity	IPR001092:Basic helix-loop-helix dimerisation region bHLH,IPR011598:Helix-loop-helix DNA-binding
XM_313289	AgaP_AGAP003545	-1.961	0.0085	"GO:0000578~embryonic axis specification,GO:0003002~regionalization,GO:0003006~reproductive developmental process,GO:0007276~gamete generation,GO:0007281~germ cell development,GO:0007292~female gamete generation,GO:0007350~blastoderm segmentation,GO:0007351~tripartite regional subdivision,GO:0007354~zygotic determination of anterior/posterior axis, embryo,GO:0007359~posterior abdomen determinatio…
XM_001688086	AgaP_AGAP006823	-1.992	-1.253
XM_315557	AgaP_AGAP005553	-1.998	-1.44				IPR001071:Cellular retinaldehyde binding/alpha-tocopherol transport,IPR001251:Cellular retinaldehyde-binding/triple function, C-terminal,IPR008273:Cellular retinaldehyde-binding/triple function, N-terminal
XM_001689166	AgaP_AGAP009124	-2.051	-1.511
XM_315641	AgaP_AGAP012924; AgaP_AGAP005627	-2.159	-1.902				IPR000749:ATP:guanido phosphotransferase,IPR014746:Glutamine synthetase/guanido kinase, catalytic region	aga00330:Arginine and proline metabolism
XM_313120	AgaP_AGAP004215	-2.255	-1.848				IPR002110:Ankyrin
XM_316714	AgaP_AGAP006677	-2.572	-2.954	"GO:0006508~proteolysis		GO:0004175~endopeptidase activity,GO:0004252~serine-type endopeptidase activity,GO:0008233~peptidase activity,GO:0008236~serine-type peptidase activity,GO:0017171~serine hydrolase activity,GO:0070011~peptidase activity, acting on L-amino acid peptides	IPR001254:Peptidase S1 and S6, chymotrypsin/Hap,IPR001314:Peptidase S1A, chymotrypsin
XM_313940	AgaP_AGAP005065	-3.0542	-2.537	"GO:0006508~proteolysis		GO:0004175~endopeptidase activity,GO:0004252~serine-type endopeptidase activity,GO:0008233~peptidase activity,GO:0008236~serine-type peptidase activity,GO:0017171~serine hydrolase activity,GO:0070011~peptidase activity, acting on L-amino acid peptides	IPR001254:Peptidase S1 and S6, chymotrypsin/Hap,IPR001314:Peptidase S1A, chymotrypsin,IPR018114:Peptidase S1/S6, chymotrypsin/Hap, active site
XM_001238051	AgaP_AGAP009749	-4.353	-7.234	"GO:0045449~regulation of transcription		GO:0030528~transcription regulator activity	IPR001092:Basic helix-loop-helix dimerisation region bHLH
