# Supplementary material for: Enhanced Survival of Plasmodium-Infected Mosquitoes during Starvation
Source: PLoS One. 2012 Jul 10;7(7):e40556. doi: 10.1371/journal.pone.0040556 (PMC3393683; doi:10.1371/journal.pone.0040556)
Supplement: Table S2 — DAVID Functional Annotation Clustering Results. (XLSX) [file pone.0040556.s005.xlsx]

## Sheet: 10dpf_down_1.5
Down-regulated transcripts (FC <= -1.5, FDR <= 10%) 10dpi
Annotation Cluster 1	Enrichment Score: 4.219283127964662
Category	Term	Count	%	PValue	Genes	List Total	Pop Hits	Pop Total	Fold Enrichment	Bonferroni	Benjamini	FDR
GOTERM_BP_FAT	GO:0006323~DNA packaging	10	4.2735	6.59504e-07	XM_309451, XM_308395, XM_309174, XM_557774, XM_310818, XM_314186, XM_312936, XM_320674, XM_321135, XM_306256, XM_307082	134	35	4335	9.24307	0.000323764	0.000323764	0.000947284
GOTERM_BP_FAT	GO:0031497~chromatin assembly	8	3.4188	2.53762e-06	XM_309451, XM_557774, XM_310818, XM_314186, XM_312936, XM_320674, XM_321135, XM_306256, XM_307082	134	22	4335	11.7639	0.0012452	0.000622794	0.00364489
GOTERM_BP_FAT	GO:0006334~nucleosome assembly	8	3.4188	2.53762e-06	XM_309451, XM_557774, XM_310818, XM_314186, XM_312936, XM_320674, XM_321135, XM_306256, XM_307082	134	22	4335	11.7639	0.0012452	0.000622794	0.00364489
GOTERM_BP_FAT	GO:0065004~protein-DNA complex assembly	8	3.4188	3.55523e-06	XM_309451, XM_557774, XM_310818, XM_314186, XM_312936, XM_320674, XM_321135, XM_306256, XM_307082	134	23	4335	11.2524	0.0017441	0.000581704	0.00510648
GOTERM_BP_FAT	GO:0034728~nucleosome organization	8	3.4188	8.83141e-06	XM_309451, XM_557774, XM_310818, XM_314186, XM_312936, XM_320674, XM_321135, XM_306256, XM_307082	134	26	4335	9.95408	0.00432685	0.00108347	0.0126844
GOTERM_CC_FAT	GO:0044427~chromosomal part	11	4.70085	1.32615e-05	XM_563593, XM_309451, XM_308395, XM_309174, XM_316539, XM_557774, XM_310818, XM_314186, XM_312936, XM_320674, XM_306256, XM_307082	56	74	2096	5.56371	0.0011001	0.0011001	0.0142003
GOTERM_BP_FAT	GO:0006333~chromatin assembly or disassembly	8	3.4188	4.79223e-05	XM_309451, XM_557774, XM_310818, XM_314186, XM_312936, XM_320674, XM_321135, XM_306256, XM_307082	134	33	4335	7.84261	0.0232557	0.00469503	0.0688118
GOTERM_CC_FAT	GO:0000786~nucleosome	6	2.5641	6.84055e-05	XM_309451, XM_557774, XM_310818, XM_314186, XM_320674, XM_306256, XM_307082	56	18	2096	12.4762	0.00566176	0.0028349	0.0732288
GOTERM_BP_FAT	GO:0034622~cellular macromolecular complex assembly	10	4.2735	0.000136694	XM_309451, XM_551626, XM_308639, XM_557774, XM_310818, XM_314186, XM_312936, XM_320674, XM_321135, XM_306256, XM_307082	134	65	4335	4.97704	0.0649184	0.00954296	0.196163
GOTERM_CC_FAT	GO:0005694~chromosome	11	4.70085	0.000145948	XM_563593, XM_309451, XM_308395, XM_309174, XM_316539, XM_557774, XM_310818, XM_314186, XM_312936, XM_320674, XM_306256, XM_307082	56	97	2096	4.24448	0.0120415	0.00403004	0.15618
GOTERM_BP_FAT	GO:0051276~chromosome organization	12	5.12821	0.000156803	XM_308395, XM_557774, XM_314186, XM_310818, XM_320674, XM_306256, XM_563593, XM_309451, XM_309174, XM_316539, XM_312936, XM_321135, XM_307082	134	97	4335	4.00215	0.0741066	0.00957835	0.22499
GOTERM_CC_FAT	GO:0032993~protein-DNA complex	6	2.5641	0.000243	XM_309451, XM_557774, XM_310818, XM_314186, XM_320674, XM_306256, XM_307082	56	23	2096	9.76398	0.0199694	0.00402617	0.259914
GOTERM_CC_FAT	GO:0000785~chromatin	7	2.99145	0.000357585	XM_309451, XM_316539, XM_557774, XM_310818, XM_314186, XM_320674, XM_306256, XM_307082	56	38	2096	6.89474	0.0292486	0.00493525	0.382261
GOTERM_BP_FAT	GO:0006325~chromatin organization	9	3.84615	0.000423973	XM_309451, XM_316539, XM_557774, XM_310818, XM_314186, XM_312936, XM_320674, XM_321135, XM_306256, XM_307082	134	60	4335	4.85261	0.187967	0.0228694	0.607257
GOTERM_BP_FAT	GO:0034621~cellular macromolecular complex subunit organization	10	4.2735	0.000505123	XM_309451, XM_551626, XM_308639, XM_557774, XM_310818, XM_314186, XM_312936, XM_320674, XM_321135, XM_306256, XM_307082	134	77	4335	4.2014	0.219701	0.0245026	0.723097
GOTERM_BP_FAT	GO:0065003~macromolecular complex assembly	10	4.2735	0.00157883	XM_309451, XM_551626, XM_308639, XM_557774, XM_310818, XM_314186, XM_312936, XM_320674, XM_321135, XM_306256, XM_307082	134	90	4335	3.59453	0.539674	0.0680993	2.24401
GOTERM_BP_FAT	GO:0043933~macromolecular complex subunit organization	10	4.2735	0.00351268	XM_309451, XM_551626, XM_308639, XM_557774, XM_310818, XM_314186, XM_312936, XM_320674, XM_321135, XM_306256, XM_307082	134	101	4335	3.20304	0.822319	0.134095	4.92876
Annotation Cluster 2	Enrichment Score: 2.1226557442686027
Category	Term	Count	%	PValue	Genes	List Total	Pop Hits	Pop Total	Fold Enrichment	Bonferroni	Benjamini	FDR
GOTERM_MF_FAT	GO:0032555~purine ribonucleotide binding	37	15.812	0.00163337	XM_319825, XM_551626, XM_312272, XM_315644, XM_308395, XM_317131, XM_308639, XM_314553, XM_317946, XM_315815, XM_001689071, XM_311991, XM_320290, XM_308001, XM_317219, XM_321349, XM_001687830, XM_312237, XM_001238804, XM_321599, XM_321156, XM_308800, XM_310191, XM_311928, XM_311826, XM_320947, XM_316223, XM_308713, XM_314735, XM_307878, XM_317338, XM_317503, XM_562379, XM_308429, XM_311767, XM_55…	153	786	5399	1.66112	0.341957	0.188802	2.10901
GOTERM_MF_FAT	GO:0032553~ribonucleotide binding	37	15.812	0.00163337	XM_319825, XM_551626, XM_312272, XM_315644, XM_308395, XM_317131, XM_308639, XM_314553, XM_317946, XM_315815, XM_001689071, XM_311991, XM_320290, XM_308001, XM_317219, XM_321349, XM_001687830, XM_312237, XM_001238804, XM_321599, XM_321156, XM_308800, XM_310191, XM_311928, XM_311826, XM_320947, XM_316223, XM_308713, XM_314735, XM_307878, XM_317338, XM_317503, XM_562379, XM_308429, XM_311767, XM_55…	153	786	5399	1.66112	0.341957	0.188802	2.10901
GOTERM_MF_FAT	GO:0000166~nucleotide binding	46	19.6581	0.00179927	XM_312018, XM_315644, XM_551626, XM_312272, XM_319825, XM_308395, XM_314553, XM_317131, XM_308639, XM_317946, XM_315815, XM_319705, XM_001689071, XM_311991, XM_320290, XM_308001, XM_317219, XM_321349, XM_001230540, XM_001687830, XM_312237, XM_001238804, XM_320387, XM_321599, XM_321156, XM_308800, XM_310191, XM_311928, XM_311826, XM_316694, XM_316223, XM_320947, XM_313091, XM_308713, XM_314735, XM…	153	1059	5399	1.53279	0.369364	0.14245	2.32089
GOTERM_MF_FAT	GO:0017076~purine nucleotide binding	38	16.2393	0.00397419	XM_319825, XM_551626, XM_312272, XM_315644, XM_308395, XM_314553, XM_317131, XM_308639, XM_317946, XM_315815, XM_001689071, XM_311991, XM_320290, XM_308001, XM_317219, XM_321349, XM_001687830, XM_312237, XM_001238804, XM_321599, XM_321156, XM_308800, XM_310191, XM_311928, XM_311826, XM_320947, XM_316223, XM_308713, XM_314735, XM_307878, XM_317338, XM_317503, XM_320718, XM_562379, XM_308429, XM_31…	153	857	5399	1.56468	0.639196	0.224971	5.05993
GOTERM_MF_FAT	GO:0005524~ATP binding	29	12.3932	0.0132525	XM_319825, XM_312272, XM_315644, XM_308395, XM_314553, XM_317946, XM_315815, XM_001689071, XM_311991, XM_320290, XM_317219, XM_321349, XM_001687830, XM_312237, XM_001238804, XM_321599, XM_321156, XM_308800, XM_310191, XM_311928, XM_311826, XM_316223, XM_307878, XM_314735, XM_317503, XM_317338, XM_311767, XM_554103, XM_312164	153	650	5399	1.57437	0.967134	0.494933	15.967
GOTERM_MF_FAT	GO:0032559~adenyl ribonucleotide binding	29	12.3932	0.0135141	XM_319825, XM_312272, XM_315644, XM_308395, XM_314553, XM_317946, XM_315815, XM_001689071, XM_311991, XM_320290, XM_317219, XM_321349, XM_001687830, XM_312237, XM_001238804, XM_321599, XM_321156, XM_308800, XM_310191, XM_311928, XM_311826, XM_316223, XM_307878, XM_314735, XM_317503, XM_317338, XM_311767, XM_554103, XM_312164	153	651	5399	1.57195	0.969291	0.440401	16.257
GOTERM_MF_FAT	GO:0030554~adenyl nucleotide binding	30	12.8205	0.0276879	XM_319825, XM_312272, XM_315644, XM_308395, XM_314553, XM_317946, XM_315815, XM_001689071, XM_311991, XM_320290, XM_317219, XM_321349, XM_001687830, XM_312237, XM_001238804, XM_321599, XM_321156, XM_308800, XM_310191, XM_311928, XM_311826, XM_316223, XM_307878, XM_314735, XM_317503, XM_317338, XM_320718, XM_311767, XM_554103, XM_312164	153	721	5399	1.46828	0.999244	0.641873	30.6585
GOTERM_MF_FAT	GO:0001883~purine nucleoside binding	30	12.8205	0.0276879	XM_319825, XM_312272, XM_315644, XM_308395, XM_314553, XM_317946, XM_315815, XM_001689071, XM_311991, XM_320290, XM_317219, XM_321349, XM_001687830, XM_312237, XM_001238804, XM_321599, XM_321156, XM_308800, XM_310191, XM_311928, XM_311826, XM_316223, XM_307878, XM_314735, XM_317503, XM_317338, XM_320718, XM_311767, XM_554103, XM_312164	153	721	5399	1.46828	0.999244	0.641873	30.6585
GOTERM_MF_FAT	GO:0001882~nucleoside binding	30	12.8205	0.0300551	XM_319825, XM_312272, XM_315644, XM_308395, XM_314553, XM_317946, XM_315815, XM_001689071, XM_311991, XM_320290, XM_317219, XM_321349, XM_001687830, XM_312237, XM_001238804, XM_321599, XM_321156, XM_308800, XM_310191, XM_311928, XM_311826, XM_316223, XM_307878, XM_314735, XM_317503, XM_317338, XM_320718, XM_311767, XM_554103, XM_312164	153	726	5399	1.45816	0.999595	0.623378	32.8279
Annotation Cluster 3	Enrichment Score: 1.695340023994366
Category	Term	Count	%	PValue	Genes	List Total	Pop Hits	Pop Total	Fold Enrichment	Bonferroni	Benjamini	FDR
GOTERM_BP_FAT	GO:0044275~cellular carbohydrate catabolic process	6	2.5641	0.00499029	XM_001230540, XM_321163, XM_313400, XM_310532, XM_317672, XM_313091	134	37	4335	5.24607	0.914254	0.172173	6.93371
GOTERM_BP_FAT	GO:0046164~alcohol catabolic process	6	2.5641	0.00560753	XM_001230540, XM_321163, XM_313400, XM_310532, XM_317672, XM_313091	134	38	4335	5.10801	0.936774	0.178988	7.75953
GOTERM_BP_FAT	GO:0019318~hexose metabolic process	7	2.99145	0.0120729	XM_320278, XM_001230540, XM_321163, XM_310532, XM_311991, XM_317672, XM_313091	134	63	4335	3.59453	0.99743	0.328064	16.0095
GOTERM_BP_FAT	GO:0005996~monosaccharide metabolic process	7	2.99145	0.0171797	XM_320278, XM_001230540, XM_321163, XM_310532, XM_311991, XM_317672, XM_313091	134	68	4335	3.33022	0.999798	0.412443	22.0347
GOTERM_BP_FAT	GO:0006007~glucose catabolic process	5	2.13675	0.0192508	XM_001230540, XM_321163, XM_310532, XM_317672, XM_313091	134	34	4335	4.75746	0.999928	0.429606	24.3617
GOTERM_BP_FAT	GO:0019320~hexose catabolic process	5	2.13675	0.0192508	XM_001230540, XM_321163, XM_310532, XM_317672, XM_313091	134	34	4335	4.75746	0.999928	0.429606	24.3617
GOTERM_BP_FAT	GO:0046365~monosaccharide catabolic process	5	2.13675	0.0212311	XM_001230540, XM_321163, XM_310532, XM_317672, XM_313091	134	35	4335	4.62154	0.999973	0.443102	26.5261
GOTERM_BP_FAT	GO:0006006~glucose metabolic process	5	2.13675	0.044625	XM_001230540, XM_321163, XM_310532, XM_317672, XM_313091	134	44	4335	3.67622	1	0.638992	48.0932
GOTERM_BP_FAT	GO:0016052~carbohydrate catabolic process	6	2.5641	0.047998	XM_001230540, XM_321163, XM_313400, XM_310532, XM_317672, XM_313091	134	65	4335	2.98622	1	0.650083	50.6642
GOTERM_BP_FAT	GO:0006096~glycolysis	3	1.28205	0.113816	XM_321163, XM_310532, XM_317672	134	19	4335	5.10801	1	0.816417	82.3701
Annotation Cluster 4	Enrichment Score: 1.2101528430198714
Category	Term	Count	%	PValue	Genes	List Total	Pop Hits	Pop Total	Fold Enrichment	Bonferroni	Benjamini	FDR
GOTERM_BP_FAT	GO:0006364~rRNA processing	4	1.7094	0.0319297	XM_309401, XM_308647, XM_321594, XM_308556	134	23	4335	5.62622	1	0.549168	37.256
GOTERM_BP_FAT	GO:0016072~rRNA metabolic process	4	1.7094	0.0319297	XM_309401, XM_308647, XM_321594, XM_308556	134	23	4335	5.62622	1	0.549168	37.256
GOTERM_BP_FAT	GO:0034660~ncRNA metabolic process	7	2.99145	0.0594205	XM_321349, XM_312272, XM_309401, XM_308647, XM_311928, XM_321594, XM_308556	134	91	4335	2.48852	1	0.685526	58.5177
GOTERM_BP_FAT	GO:0006396~RNA processing	8	3.4188	0.0642408	XM_308548, XM_321349, XM_309401, XM_308647, XM_319705, XM_321594, XM_308556, XM_318082	134	116	4335	2.23109	1	0.701039	61.4689
GOTERM_BP_FAT	GO:0042254~ribosome biogenesis	4	1.7094	0.0733888	XM_309401, XM_308647, XM_321594, XM_308556	134	32	4335	4.04384	1	0.700981	66.5398
GOTERM_BP_FAT	GO:0034470~ncRNA processing	5	2.13675	0.0962628	XM_321349, XM_309401, XM_308647, XM_321594, XM_308556	134	57	4335	2.83778	1	0.778201	76.6329
GOTERM_BP_FAT	GO:0022613~ribonucleoprotein complex biogenesis	4	1.7094	0.122943	XM_309401, XM_308647, XM_321594, XM_308556	134	40	4335	3.23507	1	0.824628	84.8061
Annotation Cluster 5	Enrichment Score: 0.9131624799761937
Category	Term	Count	%	PValue	Genes	List Total	Pop Hits	Pop Total	Fold Enrichment	Bonferroni	Benjamini	FDR
GOTERM_CC_FAT	GO:0031981~nuclear lumen	6	2.5641	0.0342745	XM_308647, XM_316539, XM_312936, XM_308556, XM_321155, XM_318912	56	70	2096	3.20816	0.944683	0.275034	31.1659
GOTERM_CC_FAT	GO:0070013~intracellular organelle lumen	6	2.5641	0.0584217	XM_308647, XM_316539, XM_312936, XM_308556, XM_321155, XM_318912	56	81	2096	2.77249	0.993238	0.365057	47.5148
GOTERM_CC_FAT	GO:0043233~organelle lumen	6	2.5641	0.0584217	XM_308647, XM_316539, XM_312936, XM_308556, XM_321155, XM_318912	56	81	2096	2.77249	0.993238	0.365057	47.5148
GOTERM_CC_FAT	GO:0031974~membrane-enclosed lumen	6	2.5641	0.0809036	XM_308647, XM_316539, XM_312936, XM_308556, XM_321155, XM_318912	56	89	2096	2.52327	0.99909	0.416455	59.4822
GOTERM_CC_FAT	GO:0005654~nucleoplasm	5	2.13675	0.0962553	XM_308647, XM_316539, XM_312936, XM_308556, XM_318912	56	67	2096	2.79318	0.999775	0.4512	66.1695
GOTERM_CC_FAT	GO:0044451~nucleoplasm part	3	1.28205	0.445143	XM_316539, XM_312936, XM_318912	56	57	2096	1.96992	1	0.933871	99.8178
GOTERM_BP_FAT	GO:0006355~regulation of transcription, DNA-dependent	3	1.28205	0.999656	XM_316539, XM_312936, XM_318912	134	323	4335	0.300471	1	1	100
Annotation Cluster 6	Enrichment Score: 0.7558199759437811
Category	Term	Count	%	PValue	Genes	List Total	Pop Hits	Pop Total	Fold Enrichment	Bonferroni	Benjamini	FDR
GOTERM_BP_FAT	GO:0007059~chromosome segregation	4	1.7094	0.0529031	XM_563593, XM_308395, XM_309174, XM_315562	134	28	4335	4.62154	1	0.671096	54.1923
GOTERM_BP_FAT	GO:0000070~mitotic sister chromatid segregation	3	1.28205	0.0668212	XM_563593, XM_308395, XM_309174	134	14	4335	6.9323	1	0.702619	62.9672
GOTERM_BP_FAT	GO:0000819~sister chromatid segregation	3	1.28205	0.0755934	XM_563593, XM_308395, XM_309174	134	15	4335	6.47015	1	0.700628	67.6653
GOTERM_BP_FAT	GO:0000280~nuclear division	4	1.7094	0.103144	XM_563593, XM_308395, XM_308639, XM_309174	134	37	4335	3.49738	1	0.792386	79.0626
GOTERM_BP_FAT	GO:0048285~organelle fission	4	1.7094	0.116195	XM_563593, XM_308395, XM_308639, XM_309174	134	39	4335	3.31803	1	0.814494	83.0379
GOTERM_BP_FAT	GO:0000278~mitotic cell cycle	4	1.7094	0.189243	XM_563593, XM_308395, XM_309174, XM_307878	134	49	4335	2.64088	1	0.923856	95.0871
GOTERM_BP_FAT	GO:0000279~M phase	4	1.7094	0.296174	XM_563593, XM_308395, XM_309174, XM_307878	134	62	4335	2.08714	1	0.980146	99.3558
GOTERM_BP_FAT	GO:0007067~mitosis	3	1.28205	0.303304	XM_563593, XM_308395, XM_309174	134	36	4335	2.6959	1	0.980617	99.4434
GOTERM_BP_FAT	GO:0022403~cell cycle phase	4	1.7094	0.31314	XM_563593, XM_308395, XM_309174, XM_307878	134	64	4335	2.02192	1	0.98024	99.5462
GOTERM_BP_FAT	GO:0000087~M phase of mitotic cell cycle	3	1.28205	0.314742	XM_563593, XM_308395, XM_309174	134	37	4335	2.62303	1	0.979062	99.5612
GOTERM_BP_FAT	GO:0007049~cell cycle	5	2.13675	0.375379	XM_563593, XM_308395, XM_309174, XM_307878, XM_320142	134	101	4335	1.60152	1	0.987219	99.884
GOTERM_BP_FAT	GO:0022402~cell cycle process	4	1.7094	0.422706	XM_563593, XM_308395, XM_309174, XM_307878	134	77	4335	1.68056	1	0.99191	99.9626
Annotation Cluster 7	Enrichment Score: 0.7381879807016261
Category	Term	Count	%	PValue	Genes	List Total	Pop Hits	Pop Total	Fold Enrichment	Bonferroni	Benjamini	FDR
GOTERM_BP_FAT	GO:0009126~purine nucleoside monophosphate metabolic process	3	1.28205	0.0357787	XM_321707, XM_320948, XM_309514	134	10	4335	9.70522	1	0.573384	40.7456
GOTERM_BP_FAT	GO:0009127~purine nucleoside monophosphate biosynthetic process	3	1.28205	0.0357787	XM_321707, XM_320948, XM_309514	134	10	4335	9.70522	1	0.573384	40.7456
GOTERM_BP_FAT	GO:0009167~purine ribonucleoside monophosphate metabolic process	3	1.28205	0.0357787	XM_321707, XM_320948, XM_309514	134	10	4335	9.70522	1	0.573384	40.7456
GOTERM_BP_FAT	GO:0009168~purine ribonucleoside monophosphate biosynthetic process	3	1.28205	0.0357787	XM_321707, XM_320948, XM_309514	134	10	4335	9.70522	1	0.573384	40.7456
GOTERM_BP_FAT	GO:0009161~ribonucleoside monophosphate metabolic process	3	1.28205	0.0584209	XM_321707, XM_320948, XM_309514	134	13	4335	7.46556	1	0.693417	57.88
GOTERM_BP_FAT	GO:0009156~ribonucleoside monophosphate biosynthetic process	3	1.28205	0.0584209	XM_321707, XM_320948, XM_309514	134	13	4335	7.46556	1	0.693417	57.88
KEGG_PATHWAY	aga00230:Purine metabolism	6	2.5641	0.277771	XM_308927, XM_316997, XM_321707, XM_320948, XM_554103, XM_309514	66	73	1339	1.6675	1	0.993551	96.2518
GOTERM_BP_FAT	GO:0009150~purine ribonucleotide metabolic process	4	1.7094	0.287714	XM_320446, XM_321707, XM_320948, XM_309514	134	61	4335	2.12136	1	0.979226	99.2351
GOTERM_BP_FAT	GO:0009152~purine ribonucleotide biosynthetic process	4	1.7094	0.287714	XM_320446, XM_321707, XM_320948, XM_309514	134	61	4335	2.12136	1	0.979226	99.2351
GOTERM_BP_FAT	GO:0009260~ribonucleotide biosynthetic process	4	1.7094	0.31314	XM_320446, XM_321707, XM_320948, XM_309514	134	64	4335	2.02192	1	0.98024	99.5462
GOTERM_BP_FAT	GO:0009259~ribonucleotide metabolic process	4	1.7094	0.31314	XM_320446, XM_321707, XM_320948, XM_309514	134	64	4335	2.02192	1	0.98024	99.5462
GOTERM_BP_FAT	GO:0009123~nucleoside monophosphate metabolic process	3	1.28205	0.326139	XM_321707, XM_320948, XM_309514	134	38	4335	2.55401	1	0.979272	99.6551
GOTERM_BP_FAT	GO:0009124~nucleoside monophosphate biosynthetic process	3	1.28205	0.326139	XM_321707, XM_320948, XM_309514	134	38	4335	2.55401	1	0.979272	99.6551
GOTERM_BP_FAT	GO:0006164~purine nucleotide biosynthetic process	4	1.7094	0.389369	XM_320446, XM_321707, XM_320948, XM_309514	134	73	4335	1.77264	1	0.988724	99.9162
GOTERM_BP_FAT	GO:0006163~purine nucleotide metabolic process	4	1.7094	0.397751	XM_320446, XM_321707, XM_320948, XM_309514	134	74	4335	1.74869	1	0.989186	99.9313
GOTERM_BP_FAT	GO:0009165~nucleotide biosynthetic process	4	1.7094	0.59822	XM_320446, XM_321707, XM_320948, XM_309514	134	100	4335	1.29403	1	0.999556	99.9998
GOTERM_BP_FAT	GO:0034654~nucleobase, nucleoside, nucleotide and nucleic acid biosynthetic process	4	1.7094	0.644362	XM_320446, XM_321707, XM_320948, XM_309514	134	107	4335	1.20937	1	0.999757	100
GOTERM_BP_FAT	GO:0034404~nucleobase, nucleoside and nucleotide biosynthetic process	4	1.7094	0.644362	XM_320446, XM_321707, XM_320948, XM_309514	134	107	4335	1.20937	1	0.999757	100
Annotation Cluster 8	Enrichment Score: 0.6904601350645557
Category	Term	Count	%	PValue	Genes	List Total	Pop Hits	Pop Total	Fold Enrichment	Bonferroni	Benjamini	FDR
GOTERM_CC_FAT	GO:0015935~small ribosomal subunit	3	1.28205	0.0216288	XM_320736, XM_321155, XM_555129	56	9	2096	12.4762	0.837144	0.202968	20.8762
GOTERM_CC_FAT	GO:0033279~ribosomal subunit	3	1.28205	0.0641411	XM_320736, XM_321155, XM_555129	56	16	2096	7.01786	0.995922	0.367775	50.8298
GOTERM_CC_FAT	GO:0030529~ribonucleoprotein complex	8	3.4188	0.109657	XM_320736, XM_312665, XM_319705, XM_001237410, XM_321594, XM_308556, XM_321155, XM_555129	56	156	2096	1.91941	0.999935	0.474124	71.1713
GOTERM_CC_FAT	GO:0005840~ribosome	5	2.13675	0.423857	XM_320736, XM_312665, XM_001237410, XM_321155, XM_555129	56	126	2096	1.48526	1	0.932263	99.7274
GOTERM_MF_FAT	GO:0003735~structural constituent of ribosome	5	2.13675	0.457864	XM_320736, XM_312665, XM_001237410, XM_321155, XM_555129	153	123	5399	1.43445	1	0.993628	99.9659
KEGG_PATHWAY	aga03010:Ribosome	5	2.13675	0.532421	XM_320736, XM_312665, XM_001237410, XM_321155, XM_555129	66	78	1339	1.30051	1	0.998809	99.9534
GOTERM_MF_FAT	GO:0005198~structural molecule activity	6	2.5641	0.934033	XM_308639, XM_320736, XM_312665, XM_001237410, XM_321155, XM_555129	153	302	5399	0.701078	1	1	100
Annotation Cluster 9	Enrichment Score: 0.128189927853833
Category	Term	Count	%	PValue	Genes	List Total	Pop Hits	Pop Total	Fold Enrichment	Bonferroni	Benjamini	FDR
GOTERM_BP_FAT	GO:0031175~neuron projection development	3	1.28205	0.654609	XM_316539, XM_320295, XM_312936	134	72	4335	1.34795	1	0.999779	100
GOTERM_BP_FAT	GO:0048812~neuron projection morphogenesis	3	1.28205	0.654609	XM_316539, XM_320295, XM_312936	134	72	4335	1.34795	1	0.999779	100
GOTERM_BP_FAT	GO:0048667~cell morphogenesis involved in neuron differentiation	3	1.28205	0.662081	XM_316539, XM_320295, XM_312936	134	73	4335	1.32948	1	0.999787	100
GOTERM_BP_FAT	GO:0000904~cell morphogenesis involved in differentiation	3	1.28205	0.690685	XM_316539, XM_320295, XM_312936	134	77	4335	1.26042	1	0.999877	100
GOTERM_BP_FAT	GO:0048858~cell projection morphogenesis	3	1.28205	0.704231	XM_316539, XM_320295, XM_312936	134	79	4335	1.22851	1	0.999884	100
GOTERM_BP_FAT	GO:0032990~cell part morphogenesis	3	1.28205	0.717284	XM_316539, XM_320295, XM_312936	134	81	4335	1.19818	1	0.999905	100
GOTERM_BP_FAT	GO:0048666~neuron development	3	1.28205	0.747826	XM_316539, XM_320295, XM_312936	134	86	4335	1.12851	1	0.999936	100
GOTERM_BP_FAT	GO:0030030~cell projection organization	3	1.28205	0.800535	XM_316539, XM_320295, XM_312936	134	96	4335	1.01096	1	0.99998	100
GOTERM_BP_FAT	GO:0030182~neuron differentiation	3	1.28205	0.835477	XM_316539, XM_320295, XM_312936	134	104	4335	0.933195	1	0.999994	100
GOTERM_BP_FAT	GO:0000902~cell morphogenesis	3	1.28205	0.86815	XM_316539, XM_320295, XM_312936	134	113	4335	0.858869	1	0.999998	100
GOTERM_BP_FAT	GO:0032989~cellular component morphogenesis	3	1.28205	0.90498	XM_316539, XM_320295, XM_312936	134	126	4335	0.770256	1	1	100

## Sheet: 10dpf_up_1.5
Up-regulated transcripts (FC >= 1.5, FDR <= 10%) 10dpi
Annotation Cluster 1	Enrichment Score: 1.2094461467631192
Category	Term	Count	%	PValue	Genes	List Total	Pop Hits	Pop Total	Fold Enrichment	Bonferroni	Benjamini	FDR
GOTERM_CC_FAT	GO:0030529~ribonucleoprotein complex	6	4.08163	0.0132819	XM_317118, XM_318584, XM_314292, XM_321877, XM_311984, XM_321124	21	156	2096	3.83883	0.494354	0.494354	12.1334
GOTERM_CC_FAT	GO:0005840~ribosome	5	3.40136	0.0284504	XM_318584, XM_314292, XM_321877, XM_311984, XM_321124	21	126	2096	3.9607	0.770536	0.520976	24.3626
GOTERM_CC_FAT	GO:0043232~intracellular non-membrane-bounded organelle	8	5.44218	0.0421724	XM_318579, XM_314483, XM_318584, XM_314292, XM_321877, XM_311984, XM_321124, XM_308552	21	360	2096	2.21799	0.888915	0.519288	34.0865
GOTERM_CC_FAT	GO:0043228~non-membrane-bounded organelle	8	5.44218	0.0421724	XM_318579, XM_314483, XM_318584, XM_314292, XM_321877, XM_311984, XM_321124, XM_308552	21	360	2096	2.21799	0.888915	0.519288	34.0865
GOTERM_BP_FAT	GO:0006412~translation	6	4.08163	0.097679	XM_318584, XM_314292, XM_321877, XM_307883, XM_311984, XM_317634	50	218	4335	2.38624	1	1	72.8167
GOTERM_MF_FAT	GO:0005198~structural molecule activity	7	4.7619	0.110046	XM_314483, XM_311895, XM_318584, XM_314292, XM_316041, XM_321877, XM_311984	60	302	5399	2.08571	0.999999	0.939071	73.7714
GOTERM_MF_FAT	GO:0003735~structural constituent of ribosome	4	2.72109	0.15048	XM_318584, XM_314292, XM_321877, XM_311984	60	123	5399	2.92629	1	0.961676	84.6198
KEGG_PATHWAY	aga03010:Ribosome	3	2.04082	0.194165	XM_314292, XM_321877, XM_311984	15	78	1339	3.43333	0.993023	0.993023	81.9336
Annotation Cluster 2	Enrichment Score: 0.9824389689279638
Category	Term	Count	%	PValue	Genes	List Total	Pop Hits	Pop Total	Fold Enrichment	Bonferroni	Benjamini	FDR
GOTERM_MF_FAT	GO:0004252~serine-type endopeptidase activity	8	5.44218	0.0449417	XM_001238152, XM_001689224, XM_315702, XM_308619, XM_313033, XM_321971, XM_308603, XM_001688656	60	302	5399	2.38366	0.995986	0.995986	41.013
GOTERM_MF_FAT	GO:0017171~serine hydrolase activity	8	5.44218	0.0622164	XM_001238152, XM_001689224, XM_315702, XM_308619, XM_313033, XM_321971, XM_308603, XM_001688656	60	325	5399	2.21497	0.999551	0.978809	52.1638
GOTERM_MF_FAT	GO:0008236~serine-type peptidase activity	8	5.44218	0.0622164	XM_001238152, XM_001689224, XM_315702, XM_308619, XM_313033, XM_321971, XM_308603, XM_001688656	60	325	5399	2.21497	0.999551	0.978809	52.1638
GOTERM_MF_FAT	GO:0004175~endopeptidase activity	9	6.12245	0.0854472	XM_001238152, XM_313445, XM_001689224, XM_315702, XM_308619, XM_313033, XM_321971, XM_308603, XM_001688656	60	421	5399	1.92363	0.999978	0.971923	64.1323
GOTERM_MF_FAT	GO:0008233~peptidase activity	10	6.80272	0.161202	XM_001238152, XM_313445, XM_001689224, XM_315702, XM_001238537, XM_308619, XM_313033, XM_321971, XM_308603, XM_001688656	60	567	5399	1.58701	1	0.950878	86.7065
GOTERM_MF_FAT	GO:0070011~peptidase activity, acting on L-amino acid peptides	9	6.12245	0.230382	XM_001238152, XM_313445, XM_001689224, XM_315702, XM_308619, XM_313033, XM_321971, XM_308603, XM_001688656	60	538	5399	1.5053	1	0.969544	95.051
GOTERM_BP_FAT	GO:0006508~proteolysis	10	6.80272	0.240409	XM_001238152, XM_316306, XM_313445, XM_001689224, XM_315702, XM_308619, XM_313033, XM_321971, XM_308603, XM_001688656	50	607	4335	1.42834	1	1	96.9337
Annotation Cluster 3	Enrichment Score: 0.3436518288780978
Category	Term	Count	%	PValue	Genes	List Total	Pop Hits	Pop Total	Fold Enrichment	Bonferroni	Benjamini	FDR
GOTERM_MF_FAT	GO:0017076~purine nucleotide binding	12	8.16327	0.330176	XM_308496, XM_318579, XM_314483, XM_316306, XM_309825, XM_316294, XM_001689283, XM_316291, XM_307883, XM_307952, XM_314887, XM_317634	60	857	5399	1.25998	1	0.991843	98.9951
GOTERM_MF_FAT	GO:0001883~purine nucleoside binding	10	6.80272	0.388868	XM_308496, XM_318579, XM_316306, XM_309825, XM_316294, XM_316291, XM_307883, XM_307952, XM_314887, XM_317634	60	721	5399	1.24804	1	0.992733	99.6493
GOTERM_MF_FAT	GO:0030554~adenyl nucleotide binding	10	6.80272	0.388868	XM_308496, XM_318579, XM_316306, XM_309825, XM_316294, XM_316291, XM_307883, XM_307952, XM_314887, XM_317634	60	721	5399	1.24804	1	0.992733	99.6493
GOTERM_MF_FAT	GO:0001882~nucleoside binding	10	6.80272	0.397093	XM_308496, XM_318579, XM_316306, XM_309825, XM_316294, XM_316291, XM_307883, XM_307952, XM_314887, XM_317634	60	726	5399	1.23944	1	0.990634	99.6998
GOTERM_MF_FAT	GO:0032555~purine ribonucleotide binding	10	6.80272	0.495828	XM_308496, XM_318579, XM_314483, XM_316306, XM_309825, XM_001689283, XM_307883, XM_307952, XM_314887, XM_317634	60	786	5399	1.14483	1	0.995825	99.9615
GOTERM_MF_FAT	GO:0032553~ribonucleotide binding	10	6.80272	0.495828	XM_308496, XM_318579, XM_314483, XM_316306, XM_309825, XM_001689283, XM_307883, XM_307952, XM_314887, XM_317634	60	786	5399	1.14483	1	0.995825	99.9615
GOTERM_MF_FAT	GO:0000166~nucleotide binding	13	8.84354	0.496355	XM_308496, XM_318579, XM_316306, XM_563881, XM_316294, XM_307883, XM_316291, XM_307952, XM_314887, XM_314483, XM_309825, XM_001689283, XM_317634	60	1059	5399	1.10461	1	0.994166	99.9619
GOTERM_MF_FAT	GO:0005524~ATP binding	8	5.44218	0.576865	XM_308496, XM_318579, XM_316306, XM_309825, XM_307883, XM_307952, XM_314887, XM_317634	60	650	5399	1.10749	1	0.997691	99.9948
GOTERM_MF_FAT	GO:0032559~adenyl ribonucleotide binding	8	5.44218	0.578578	XM_308496, XM_318579, XM_316306, XM_309825, XM_307883, XM_307952, XM_314887, XM_317634	60	651	5399	1.10579	1	0.996851	99.9951

## Sheet: 17dpf_down_1.5
Down-regulated transcripts (FC <= -1.5, FDR <= 10%) 17dpi
Annotation Cluster 1	Enrichment Score: 1.6686392427969503
Category	Term	Count	%	PValue	Genes	List Total	Pop Hits	Pop Total	Fold Enrichment	Bonferroni	Benjamini	FDR
SMART	SM00020:Tryp_SPc	9	6.81818	0.00151047	XM_565496, XM_552464, XM_314336, XM_313940, XM_309032, XM_309033, XM_321960, XM_316714, XM_309727	36	288	4403	3.82205	0.0428899	0.0428899	1.26821
SP_PIR_KEYWORDS	Protease	9	6.81818	0.00381148	XM_565496, XM_552464, XM_320065, XM_314336, XM_309032, XM_318543, XM_309033, XM_321960, XM_309727	131	231	11901	3.53951	0.180102	0.180102	3.64219
INTERPRO	IPR001314:Peptidase S1A, chymotrypsin	9	6.81818	0.00475246	XM_565496, XM_552464, XM_314336, XM_313940, XM_309032, XM_309033, XM_321960, XM_316714, XM_309727	111	225	9418	3.39387	0.655991	0.413478	5.90036
GOTERM_MF_FAT	GO:0004175~endopeptidase activity	13	9.84848	0.00640253	XM_320459, XM_565496, XM_314336, XM_313940, XM_318543, XM_321960, XM_552464, XM_320065, XM_309032, XM_313836, XM_309033, XM_316714, XM_309727	70	421	5399	2.38164	0.60344	0.60344	7.33328
INTERPRO	IPR001254:Peptidase S1 and S6, chymotrypsin/Hap	9	6.81818	0.0193108	XM_565496, XM_552464, XM_314336, XM_313940, XM_309032, XM_309033, XM_321960, XM_316714, XM_309727	111	288	9418	2.65146	0.987322	0.582547	22.0372
GOTERM_MF_FAT	GO:0004252~serine-type endopeptidase activity	9	6.81818	0.0374398	XM_565496, XM_552464, XM_314336, XM_313940, XM_309032, XM_309033, XM_321960, XM_316714, XM_309727	70	302	5399	2.29853	0.995892	0.839845	36.3937
GOTERM_MF_FAT	GO:0070011~peptidase activity, acting on L-amino acid peptides	13	9.84848	0.038103	XM_320459, XM_565496, XM_314336, XM_313940, XM_318543, XM_321960, XM_552464, XM_320065, XM_309032, XM_313836, XM_309033, XM_316714, XM_309727	70	538	5399	1.8637	0.99628	0.753039	36.9114
GOTERM_MF_FAT	GO:0008233~peptidase activity	13	9.84848	0.0535267	XM_320459, XM_565496, XM_314336, XM_313940, XM_318543, XM_321960, XM_552464, XM_320065, XM_309032, XM_313836, XM_309033, XM_316714, XM_309727	70	567	5399	1.76838	0.999637	0.794921	47.9153
GOTERM_MF_FAT	GO:0008236~serine-type peptidase activity	9	6.81818	0.053794	XM_565496, XM_552464, XM_314336, XM_313940, XM_309032, XM_309033, XM_321960, XM_316714, XM_309727	70	325	5399	2.13587	0.999652	0.734749	48.0895
GOTERM_MF_FAT	GO:0017171~serine hydrolase activity	9	6.81818	0.053794	XM_565496, XM_552464, XM_314336, XM_313940, XM_309032, XM_309033, XM_321960, XM_316714, XM_309727	70	325	5399	2.13587	0.999652	0.734749	48.0895
INTERPRO	IPR018114:Peptidase S1/S6, chymotrypsin/Hap, active site	6	4.54545	0.077905	XM_565496, XM_314336, XM_313940, XM_309032, XM_309033, XM_321960	111	195	9418	2.61067	1	0.951587	64.4929
GOTERM_BP_FAT	GO:0006508~proteolysis	13	9.84848	0.162614	XM_320459, XM_565496, XM_314336, XM_313940, XM_318543, XM_321960, XM_552464, XM_320065, XM_309032, XM_313836, XM_309033, XM_316714, XM_309727	64	607	4335	1.45065	1	0.981282	90.2904
Annotation Cluster 2	Enrichment Score: 1.531158062892346
Category	Term	Count	%	PValue	Genes	List Total	Pop Hits	Pop Total	Fold Enrichment	Bonferroni	Benjamini	FDR
GOTERM_CC_FAT	GO:0005840~ribosome	6	4.54545	0.0101513	XM_316641, XM_317780, XM_320736, XM_312665, XM_321155, XM_312171	24	126	2096	4.15873	0.393443	0.221182	9.3195
GOTERM_BP_FAT	GO:0006412~translation	9	6.81818	0.0127593	XM_312272, XM_316641, XM_558148, XM_317780, XM_320736, XM_312665, XM_311967, XM_321155, XM_312171	64	218	4335	2.79637	0.968392	0.578351	15.5274
GOTERM_MF_FAT	GO:0003735~structural constituent of ribosome	6	4.54545	0.0199175	XM_316641, XM_317780, XM_320736, XM_312665, XM_321155, XM_312171	70	123	5399	3.76237	0.944815	0.765085	21.2231
GOTERM_CC_FAT	GO:0030529~ribonucleoprotein complex	6	4.54545	0.0240497	XM_316641, XM_317780, XM_320736, XM_312665, XM_321155, XM_312171	24	156	2096	3.35897	0.69664	0.328077	20.8168
GOTERM_CC_FAT	GO:0043228~non-membrane-bounded organelle	9	6.81818	0.031679	XM_318365, XM_316641, XM_308395, XM_308639, XM_317780, XM_320736, XM_312665, XM_321155, XM_312171	24	360	2096	2.18333	0.793486	0.32588	26.5564
GOTERM_CC_FAT	GO:0043232~intracellular non-membrane-bounded organelle	9	6.81818	0.031679	XM_318365, XM_316641, XM_308395, XM_308639, XM_317780, XM_320736, XM_312665, XM_321155, XM_312171	24	360	2096	2.18333	0.793486	0.32588	26.5564
KEGG_PATHWAY	aga03010:Ribosome	6	4.54545	0.0483507	XM_316641, XM_317780, XM_320736, XM_312665, XM_321155, XM_312171	36	78	1339	2.86111	0.902632	0.902632	37.5447
GOTERM_MF_FAT	GO:0005198~structural molecule activity	7	5.30303	0.18711	XM_316641, XM_308639, XM_317780, XM_320736, XM_312665, XM_321155, XM_312171	70	302	5399	1.78775	1	0.97598	91.4253
Annotation Cluster 3	Enrichment Score: 1.5128970718360493
Category	Term	Count	%	PValue	Genes	List Total	Pop Hits	Pop Total	Fold Enrichment	Bonferroni	Benjamini	FDR
GOTERM_BP_FAT	GO:0006007~glucose catabolic process	4	3.0303	0.012704	XM_001230540, XM_321163, XM_310532, XM_313091	64	34	4335	7.96875	0.967912	0.820869	15.4653
GOTERM_BP_FAT	GO:0019320~hexose catabolic process	4	3.0303	0.012704	XM_001230540, XM_321163, XM_310532, XM_313091	64	34	4335	7.96875	0.967912	0.820869	15.4653
GOTERM_BP_FAT	GO:0019318~hexose metabolic process	5	3.78788	0.0127204	XM_001230540, XM_313741, XM_321163, XM_310532, XM_313091	64	63	4335	5.37574	0.968055	0.682703	15.4837
GOTERM_BP_FAT	GO:0046365~monosaccharide catabolic process	4	3.0303	0.0137532	XM_001230540, XM_321163, XM_310532, XM_313091	64	35	4335	7.74107	0.975894	0.525292	16.6381
GOTERM_BP_FAT	GO:0044275~cellular carbohydrate catabolic process	4	3.0303	0.0159958	XM_001230540, XM_321163, XM_310532, XM_313091	64	37	4335	7.32264	0.986933	0.514679	19.0949
GOTERM_BP_FAT	GO:0005996~monosaccharide metabolic process	5	3.78788	0.0164813	XM_001230540, XM_313741, XM_321163, XM_310532, XM_313091	64	68	4335	4.98047	0.988557	0.471985	19.6179
GOTERM_BP_FAT	GO:0046164~alcohol catabolic process	4	3.0303	0.0171899	XM_001230540, XM_321163, XM_310532, XM_313091	64	38	4335	7.12993	0.990574	0.441799	20.3756
GOTERM_BP_FAT	GO:0006006~glucose metabolic process	4	3.0303	0.0253815	XM_001230540, XM_321163, XM_310532, XM_313091	64	44	4335	6.15767	0.999008	0.536254	28.6686
GOTERM_BP_FAT	GO:0016052~carbohydrate catabolic process	4	3.0303	0.0676616	XM_001230540, XM_321163, XM_310532, XM_313091	64	65	4335	4.16827	1	0.84811	60.1728
GOTERM_MF_FAT	GO:0050662~coenzyme binding	4	3.0303	0.251456	XM_001230540, XM_316694, XM_310532, XM_313091	70	136	5399	2.26849	1	0.990284	96.7748
GOTERM_MF_FAT	GO:0048037~cofactor binding	4	3.0303	0.412811	XM_001230540, XM_316694, XM_310532, XM_313091	70	182	5399	1.69513	1	0.99832	99.8187
Annotation Cluster 4	Enrichment Score: 0.029044294275798698
Category	Term	Count	%	PValue	Genes	List Total	Pop Hits	Pop Total	Fold Enrichment	Bonferroni	Benjamini	FDR
SP_PIR_KEYWORDS	nucleotide-binding	5	3.78788	0.835644	XM_309827, XM_308395, XM_308639, XM_001238804, XM_320290	131	529	11901	0.85867	1	0.999971	100
GOTERM_MF_FAT	GO:0000166~nucleotide binding	11	8.33333	0.894494	XM_309827, XM_001230540, XM_312272, XM_308395, XM_308639, XM_308433, XM_317946, XM_001238804, XM_316694, XM_320290, XM_313091	70	1059	5399	0.801147	1	1	100
GOTERM_MF_FAT	GO:0005524~ATP binding	6	4.54545	0.930775	XM_309827, XM_312272, XM_308395, XM_317946, XM_001238804, XM_320290	70	650	5399	0.711956	1	1	100
GOTERM_MF_FAT	GO:0032559~adenyl ribonucleotide binding	6	4.54545	0.931362	XM_309827, XM_312272, XM_308395, XM_317946, XM_001238804, XM_320290	70	651	5399	0.710862	1	1	100
SP_PIR_KEYWORDS	atp-binding	3	2.27273	0.94288	XM_308395, XM_001238804, XM_320290	131	412	11901	0.66151	1	1	100
GOTERM_MF_FAT	GO:0032555~purine ribonucleotide binding	7	5.30303	0.94932	XM_309827, XM_312272, XM_308395, XM_308639, XM_317946, XM_001238804, XM_320290	70	786	5399	0.686896	1	1	100
GOTERM_MF_FAT	GO:0032553~ribonucleotide binding	7	5.30303	0.94932	XM_309827, XM_312272, XM_308395, XM_308639, XM_317946, XM_001238804, XM_320290	70	786	5399	0.686896	1	1	100
GOTERM_MF_FAT	GO:0030554~adenyl nucleotide binding	6	4.54545	0.963038	XM_309827, XM_312272, XM_308395, XM_317946, XM_001238804, XM_320290	70	721	5399	0.641847	1	1	100
GOTERM_MF_FAT	GO:0001883~purine nucleoside binding	6	4.54545	0.963038	XM_309827, XM_312272, XM_308395, XM_317946, XM_001238804, XM_320290	70	721	5399	0.641847	1	1	100
GOTERM_MF_FAT	GO:0001882~nucleoside binding	6	4.54545	0.964696	XM_309827, XM_312272, XM_308395, XM_317946, XM_001238804, XM_320290	70	726	5399	0.637426	1	1	100
GOTERM_MF_FAT	GO:0017076~purine nucleotide binding	7	5.30303	0.972729	XM_309827, XM_312272, XM_308395, XM_308639, XM_317946, XM_001238804, XM_320290	70	857	5399	0.629988	1	1	100

## Sheet: 17dpf_up_1.5
Up-regulated transcripts (FC >= 1.5, FDR <= 10%) 17dpi
Annotation Cluster 1	Enrichment Score: 1.5970714715907246
Category	Term	Count	%	PValue	Genes	List Total	Pop Hits	Pop Total	Fold Enrichment	Bonferroni	Benjamini	FDR
KEGG_PATHWAY	aga03010:Ribosome	4	5.97015	0.00335082	XM_314292, XM_321877, XM_311984, XM_311852	7	78	1339	9.80952	0.0133361	0.0133361	1.27334
GOTERM_CC_FAT	GO:0005840~ribosome	4	5.97015	0.0136394	XM_314292, XM_321877, XM_311984, XM_311852	10	126	2096	6.65397	0.510383	0.510383	12.4909
GOTERM_BP_FAT	GO:0006412~translation	5	7.46269	0.0159563	XM_314292, XM_321877, XM_311984, XM_001687975, XM_311852	21	218	4335	4.7346	0.863923	0.863923	16.9511
GOTERM_MF_FAT	GO:0003735~structural constituent of ribosome	4	5.97015	0.0226589	XM_314292, XM_321877, XM_311984, XM_311852	28	123	5399	6.27062	0.752933	0.502941	20.5863
GOTERM_CC_FAT	GO:0030529~ribonucleoprotein complex	4	5.97015	0.0243289	XM_314292, XM_321877, XM_311984, XM_311852	10	156	2096	5.37436	0.722171	0.472905	21.2817
SP_PIR_KEYWORDS	ribonucleoprotein	3	4.47761	0.0385023	XM_314292, XM_321877, XM_311984	67	56	11901	9.51572	0.65358	0.65358	27.7681
SP_PIR_KEYWORDS	ribosomal protein	3	4.47761	0.041038	XM_314292, XM_321877, XM_311984	67	58	11901	9.1876	0.67742	0.432039	29.3312
GOTERM_CC_FAT	GO:0043228~non-membrane-bounded organelle	5	7.46269	0.0525532	XM_314292, XM_321877, XM_311984, XM_311852, XM_308552	10	360	2096	2.91111	0.939626	0.607701	40.8145
GOTERM_CC_FAT	GO:0043232~intracellular non-membrane-bounded organelle	5	7.46269	0.0525532	XM_314292, XM_321877, XM_311984, XM_311852, XM_308552	10	360	2096	2.91111	0.939626	0.607701	40.8145
GOTERM_MF_FAT	GO:0005198~structural molecule activity	5	7.46269	0.0609779	XM_316546, XM_314292, XM_321877, XM_311984, XM_311852	28	302	5399	3.19241	0.978461	0.721767	46.8866
Annotation Cluster 2	Enrichment Score: 0.09107385983214936
Category	Term	Count	%	PValue	Genes	List Total	Pop Hits	Pop Total	Fold Enrichment	Bonferroni	Benjamini	FDR
GOTERM_MF_FAT	GO:0001883~purine nucleoside binding	4	5.97015	0.719186	XM_308496, XM_309825, XM_316294, XM_307952	28	721	5399	1.06974	1	1	99.9997
GOTERM_MF_FAT	GO:0030554~adenyl nucleotide binding	4	5.97015	0.719186	XM_308496, XM_309825, XM_316294, XM_307952	28	721	5399	1.06974	1	1	99.9997
GOTERM_MF_FAT	GO:0001882~nucleoside binding	4	5.97015	0.723808	XM_308496, XM_309825, XM_316294, XM_307952	28	726	5399	1.06238	1	1	99.9998
SP_PIR_KEYWORDS	nucleotide-binding	3	4.47761	0.798367	XM_308496, XM_309825, XM_307952	67	529	11901	1.00734	1	0.999999	99.9998
GOTERM_MF_FAT	GO:0000166~nucleotide binding	5	7.46269	0.805285	XM_308496, XM_309825, XM_316294, XM_315505, XM_307952	28	1059	5399	0.910394	1	1	100
GOTERM_MF_FAT	GO:0017076~purine nucleotide binding	4	5.97015	0.825904	XM_308496, XM_309825, XM_316294, XM_307952	28	857	5399	0.899983	1	1	100
GOTERM_MF_FAT	GO:0005524~ATP binding	3	4.47761	0.85362	XM_308496, XM_309825, XM_307952	28	650	5399	0.889945	1	1	100
GOTERM_MF_FAT	GO:0032559~adenyl ribonucleotide binding	3	4.47761	0.854252	XM_308496, XM_309825, XM_307952	28	651	5399	0.888578	1	0.999998	100
GOTERM_MF_FAT	GO:0032555~purine ribonucleotide binding	3	4.47761	0.920474	XM_308496, XM_309825, XM_307952	28	786	5399	0.73596	1	1	100
GOTERM_MF_FAT	GO:0032553~ribonucleotide binding	3	4.47761	0.920474	XM_308496, XM_309825, XM_307952	28	786	5399	0.73596	1	1	100
